# Supplementary material for: Superb water splitting activity of the electrocatalyst Fe3Co(PO4)4 designed with computation aid
Source: Nat Commun. 2019 Nov 15;10:5195. doi: 10.1038/s41467-019-13050-3 (PMC6858335; doi:10.1038/s41467-019-13050-3)
Supplement: Supplementary file 3 — Source data [file 41467_2019_13050_MOESM3_ESM.xlsx]

## Sheet: Figure 1a
	Figure 1a			Fe site		Co site
				∆GO - ∆GOH	∆GOH	∆GO - ∆GOH	∆GOH
			I	1.21	0.74	1.59	1.1
			ii	1.28	0.76	1.57	1.03
			iii	1.47	1.37	1.76	1.28
			iv	1.58	1.32	1.72	1.46
			v	1.52	0.77	1.7	1.14
			vi	1.52	0.81	1.72	1.18

## Sheet: Figure 1c
	Figure 1c
				reaction coordinates	Fe3Co(PO4)4 (010) Fe site U=0	Fe3Co(PO4)4 (010) Co site U=0	Ideal U=0	Fe3Co(PO4)4 (010) Fe site U=1.23	Fe3Co(PO4)4 (010) Co site U=1.23	Ideal U=1.23
				-1	0	0	0	0	0	0
				0	0	0	0	0	0	0
				0	1.366	1.28	1.23	0.14	0.05	0
				1	1.366	1.279	1.23	0.14	0.05	0
				1	2.84	3.04	2.46	0.38	0.58	0
				2	2.84	3.04	2.46	0.38	0.58	0
				2	4.2	4.28	3.69	0.51	0.59	0
				3	4.2	4.28	3.69	0.51	0.59	0
				3	4.92	4.92	4.92	0	0	0
				4	4.92	4.92	4.92	0	0	0

## Sheet: Figure 2e
	Figure 2e		Distance (µm)	P (Counts)	Fe (Counts)	Co (Counts)
			0	1.40909	3.97	1.836
			0.00121	2.70909	-0.04	6.084
			0.00241	3.57273	3.04	3.258
			0.00362	2.99091	2.56	-4.806
			0.00483	5.96364	1.48	-1.242
			0.00604	5.87273	2.37	-0.522
			0.00724	6.92727	2.74	1.872
			0.00845	10.1091	5.78	9.882
			0.00966	7.93636	3.64	-0.288
			0.01087	3.2	7.54	2.34
			0.01207	9.04545	9.18	0.288
			0.01328	5.23636	5.02	2.43
			0.01449	5.22727	7.77	7.524
			0.0157	3.51818	2.17	1.17
			0.0169	6.02727	3.76	0.378
			0.01811	4.52727	-1.18	1.422
			0.01932	5.22727	2.8	0.9
			0.02053	4.51818	6.89	2.484
			0.02173	10.1727	16.09	-3.024
			0.02294	20.4909	22.35	6.624
			0.02415	22.4273	47.29	4.788
			0.02535	28.7455	22.58	14.238
			0.02656	30.2	37.06	10.89
			0.02777	28.4818	40.73	16.38
			0.02898	33.5091	64.86	7.11
			0.03018	33.4182	45.65	14.562
			0.03139	48.4909	51.47	13.05
			0.0326	36.9455	39.95	22.104
			0.03381	41.7364	54.49	13.554
			0.03501	54.4273	63.77	17.28
			0.03622	52.1909	50.73	4.644
			0.03743	44.1727	58.21	18.684
			0.03864	36.7727	39.6	15.66
			0.03984	51.0091	67.23	12.168
			0.04105	52.3273	56.38	16.182
			0.04226	49.7182	51.11	6.678
			0.04346	46.3	50.05	12.024
			0.04467	49.1546	73.28	30.672
			0.04588	48.0909	63.59	6.588
			0.04709	41.4455	45.57	9.99
			0.04829	71.1364	55.96	23.976
			0.0495	55.7546	66.65	26.064
			0.05071	51.0273	56.05	10.494
			0.05192	55.9091	74.69	12.564
			0.05312	44.0727	65.73	18.666
			0.05433	42.5818	43.46	4.554
			0.05554	53.7091	63.07	0.468
			0.05674	51.1364	67.81	16.632
			0.05795	54.4364	58.77	30.15
			0.05916	35.3182	51.79	29.592
			0.06037	66.3636	72.06	15.642
			0.06157	44.3546	68.65	5.004
			0.06278	47.9182	61.74	11.448
			0.06399	54.8818	70.63	17.928
			0.0652	59.2818	56.31	30.798
			0.0664	38.5909	65.03	18.162
			0.06761	57.2273	69.72	32.04
			0.06882	41.7091	61.67	19.53
			0.07003	52.0545	73.81	28.08
			0.07123	63.7727	69.96	31.23
			0.07244	40.1182	66.9	6.066
			0.07365	50.6	81.67	31.482
			0.07486	50.0182	74.27	18.738
			0.07606	41.7727	81.25	11.718
			0.07727	54.6364	78.72	29.736
			0.07848	54.0909	69.11	19.44
			0.07968	51.4909	71.15	22.914
			0.08089	65.9636	73.82	14.886
			0.0821	50.2	61.17	13.986
			0.08331	67.3182	70.37	33.876
			0.08451	53.0182	85.36	22.86
			0.08572	51.7	84.6	3.402
			0.08693	46.1273	74.65	26.478
			0.08814	35.1909	63.76	32.544
			0.08934	52.9727	54.8	14.562
			0.09055	59.6636	53.7	13.968
			0.09176	26.9727	32.48	17.082
			0.09297	22.6364	14.92	7.02
			0.09417	18.1091	3.54	5.454
			0.09538	7.67273	3.28	-0.27
			0.09659	2.55455	-0.39	3.798
			0.09779	3.98182	5.02	3.888
			0.099	2.8	3.96	5.724
			0.10021	2.39091	-0.31	1.278
			0.10142	0.97273	0.19	-0.216
			0.10262	0.02727	2.73	-1.098
			0.10383	2.28182	0.09	-0.54
			0.10504	2.75455	-0.36	1.386
			0.10625	3.83636	0.27	-0.342
			0.10745	3.44545	0.08	1.026
			0.10866	-0.21818	-0.18	-0.306
			0.10987	3.3	0.95	-1.53
			0.11108	3.19091	3.01	1.512
			0.11228	5.02727	2.96	-1.332
			0.11349	2.32727	0.98	2.322
			0.1147	0.41818	2.44	1.764
			0.1159	3.07273	1.38	3.204
			0.11711	2.3	0	0.018
			0.11832	4	2.94	1.314
			0.11953	5.13636	0.2	-0.828

## Sheet: Figure 2f
	Figure 2f			Experiment	Theory
			2θ (degrees)	Intensity (AU)	Intensity (AU)
			5	90	0.1092
			5.02	103.333	0.1085
			5.04	98.3333	0.1079
			5.06	95	0.1073
			5.08	78.3333	0.1067
			5.1	93.3333	0.1061
			5.12	121.667	0.1055
			5.14	105	0.1049
			5.16	145	0.1043
			5.18	135	0.1037
			5.2	66.6667	0.1031
			5.22	90	0.1025
			5.24	111.667	0.102
			5.26	96.6667	0.1014
			5.28	118.333	0.1009
			5.3	121.667	0.1003
			5.32	116.667	0.0998
			5.34	80	0.0993
			5.36	98.3333	0.0987
			5.38	100	0.0982
			5.4	76.6667	0.0977
			5.42	71.6667	0.0972
			5.44	93.3333	0.0967
			5.46	95	0.0962
			5.48	93.3333	0.0957
			5.5	103.333	0.0952
			5.52	108.333	0.0947
			5.54	110	0.0943
			5.56	90	0.0938
			5.58	96.6667	0.0933
			5.6	86.6667	0.0929
			5.62	103.333	0.0924
			5.64	100	0.092
			5.66	88.3333	0.0915
			5.68	91.6667	0.0911
			5.7	108.333	0.0906
			5.72	93.3333	0.0902
			5.74	95	0.0898
			5.76	103.333	0.0893
			5.78	63.3333	0.0889
			5.8	90	0.0885
			5.82	93.3333	0.0881
			5.84	91.6667	0.0877
			5.86	88.3333	0.0873
			5.88	81.6667	0.0869
			5.9	95	0.0865
			5.92	98.3333	0.0861
			5.94	96.6667	0.0857
			5.96	68.3333	0.0853
			5.98	70	0.085
			6	95	0.0846
			6.02	61.6667	0.0842
			6.04	80	0.0839
			6.06	78.3333	0.0835
			6.08	108.333	0.0831
			6.1	90	0.0828
			6.12	71.6667	0.0824
			6.14	76.6667	0.0821
			6.16	103.333	0.0817
			6.18	93.3333	0.0814
			6.2	83.3333	0.0811
			6.22	103.333	0.0807
			6.24	66.6667	0.0804
			6.26	90	0.0801
			6.28	58.3333	0.0797
			6.3	71.6667	0.0794
			6.32	88.3333	0.0791
			6.34	88.3333	0.0788
			6.36	105	0.0785
			6.38	61.6667	0.0782
			6.4	95	0.0779
			6.42	91.6667	0.0776
			6.44	55	0.0773
			6.46	81.6667	0.077
			6.48	98.3333	0.0767
			6.5	50	0.0764
			6.52	75	0.0761
			6.54	66.6667	0.0758
			6.56	95	0.0755
			6.58	85	0.0752
			6.6	78.3333	0.075
			6.62	76.6667	0.0747
			6.64	100	0.0744
			6.66	85	0.0741
			6.68	73.3333	0.0739
			6.7	86.6667	0.0736
			6.72	76.6667	0.0733
			6.74	73.3333	0.0731
			6.76	105	0.0728
			6.78	73.3333	0.0726
			6.8	96.6667	0.0723
			6.82	70	0.0721
			6.84	75	0.0718
			6.86	56.6667	0.0716
			6.88	71.6667	0.0713
			6.9	65	0.0711
			6.92	81.6667	0.0709
			6.94	81.6667	0.0706
			6.96	83.3333	0.0704
			6.98	56.6667	0.0702
			7	78.3333	0.0699
			7.02	86.6667	0.0697
			7.04	78.3333	0.0695
			7.06	75	0.0693
			7.08	66.6667	0.069
			7.1	63.3333	0.0688
			7.12	58.3333	0.0686
			7.14	96.6667	0.0684
			7.16	70	0.0682
			7.18	90	0.068
			7.2	58.3333	0.0678
			7.22	65	0.0675
			7.24	60	0.0673
			7.26	61.6667	0.0671
			7.28	53.3333	0.0669
			7.3	91.6667	0.0667
			7.32	66.6667	0.0665
			7.34	70	0.0663
			7.36	70	0.0662
			7.38	68.3333	0.066
			7.4	65	0.0658
			7.42	63.3333	0.0656
			7.44	56.6667	0.0654
			7.46	71.6667	0.0652
			7.48	53.3333	0.065
			7.5	61.6667	0.0649
			7.52	55	0.0647
			7.54	55	0.0645
			7.56	65	0.0643
			7.58	70	0.0641
			7.6	60	0.064
			7.62	66.6667	0.0638
			7.64	55	0.0636
			7.66	85	0.0635
			7.68	48.3333	0.0633
			7.7	51.6667	0.0631
			7.72	63.3333	0.063
			7.74	53.3333	0.0628
			7.76	55	0.0633
			7.78	70	0.0634
			7.8	66.6667	0.0633
			7.82	53.3333	0.0632
			7.84	61.6667	0.063
			7.86	56.6667	0.0629
			7.88	63.3333	0.0628
			7.9	80	0.0627
			7.92	51.6667	0.0626
			7.94	65	0.0625
			7.96	65	0.0624
			7.98	61.6667	0.0623
			8	63.3333	0.0622
			8.02	60	0.0621
			8.04	46.6667	0.062
			8.06	51.6667	0.062
			8.08	48.3333	0.0619
			8.1	66.6667	0.0618
			8.12	53.3333	0.0618
			8.14	75	0.0617
			8.16	51.6667	0.0617
			8.18	55	0.0617
			8.2	46.6667	0.0616
			8.22	56.6667	0.0616
			8.24	61.6667	0.0616
			8.26	51.6667	0.0616
			8.28	70	0.0617
			8.3	70	0.0617
			8.32	48.3333	0.0618
			8.34	61.6667	0.0619
			8.36	61.6667	0.062
			8.38	53.3333	0.0621
			8.4	53.3333	0.0623
			8.42	53.3333	0.0625
			8.44	75	0.0627
			8.46	63.3333	0.063
			8.48	75	0.0634
			8.5	58.3333	0.0638
			8.52	45	0.0644
			8.54	63.3333	0.065
			8.56	56.6667	0.0658
			8.58	36.6667	0.0667
			8.6	55	0.0679
			8.62	40	0.0693
			8.64	60	0.0711
			8.66	66.6667	0.0734
			8.68	53.3333	0.0764
			8.7	70	0.0803
			8.72	65	0.0857
			8.74	86.6667	0.0933
			8.76	48.3333	0.1044
			8.78	51.6667	0.1217
			8.8	41.6667	0.1506
			8.82	33.3333	0.2043
			8.84	45	0.3265
			8.86	65	1.003
			8.88	65	4.9111
			8.9	40	6.8712
			8.92	60	3.541
			8.94	63.3333	0.8238
			8.96	43.3333	0.2887
			8.98	41.6667	0.1847
			9	60	0.1384
			9.02	75	0.113
			9.04	50	0.0976
			9.06	60	0.0875
			9.08	45	0.0806
			9.1	41.6667	0.0756
			9.12	73.3333	0.0719
			9.14	55	0.0691
			9.16	55	0.0668
			9.18	46.6667	0.065
			9.2	55	0.0636
			9.22	60	0.0624
			9.24	61.6667	0.0614
			9.26	51.6667	0.0606
			9.28	46.6667	0.0598
			9.3	45	0.0592
			9.32	45	0.0586
			9.34	58.3333	0.0582
			9.36	46.6667	0.0577
			9.38	35	0.0574
			9.4	36.6667	0.057
			9.42	36.6667	0.0567
			9.44	36.6667	0.0564
			9.46	66.6667	0.0562
			9.48	45	0.0559
			9.5	50	0.0557
			9.52	48.3333	0.0555
			9.54	35	0.0553
			9.56	48.3333	0.0551
			9.58	40	0.055
			9.6	46.6667	0.0548
			9.62	40	0.0547
			9.64	46.6667	0.0545
			9.66	65	0.0544
			9.68	28.3333	0.0543
			9.7	70	0.0542
			9.72	46.6667	0.0541
			9.74	35	0.054
			9.76	51.6667	0.0539
			9.78	50	0.0538
			9.8	38.3333	0.0531
			9.82	48.3333	0.0527
			9.84	65	0.0527
			9.86	33.3333	0.0527
			9.88	36.6667	0.0526
			9.9	55	0.0526
			9.92	53.3333	0.0525
			9.94	51.6667	0.0525
			9.96	43.3333	0.0525
			9.98	46.6667	0.0524
			10	50	0.0524
			10.02	31.6667	0.0523
			10.04	53.3333	0.0523
			10.06	43.3333	0.0523
			10.08	51.6667	0.0522
			10.1	45	0.0522
			10.12	45	0.0522
			10.14	40	0.0521
			10.16	60	0.0521
			10.18	55	0.0521
			10.2	48.3333	0.0521
			10.22	50	0.052
			10.24	26.6667	0.052
			10.26	43.3333	0.052
			10.28	45	0.052
			10.3	55	0.0519
			10.32	38.3333	0.0519
			10.34	40	0.0519
			10.36	55	0.0519
			10.38	48.3333	0.0518
			10.4	43.3333	0.0518
			10.42	43.3333	0.0518
			10.44	40	0.0518
			10.46	48.3333	0.0518
			10.48	40	0.0517
			10.5	46.6667	0.0517
			10.52	36.6667	0.0517
			10.54	40	0.0517
			10.56	51.6667	0.0517
			10.58	50	0.0517
			10.6	28.3333	0.0517
			10.62	31.6667	0.0517
			10.64	40	0.0516
			10.66	46.6667	0.0516
			10.68	50	0.0516
			10.7	41.6667	0.0516
			10.72	38.3333	0.0516
			10.74	38.3333	0.0516
			10.76	48.3333	0.0516
			10.78	48.3333	0.0516
			10.8	40	0.0516
			10.82	33.3333	0.0516
			10.84	41.6667	0.0516
			10.86	43.3333	0.0516
			10.88	36.6667	0.0516
			10.9	45	0.0516
			10.92	30	0.0516
			10.94	40	0.0516
			10.96	45	0.0516
			10.98	46.6667	0.0516
			11	48.3333	0.0516
			11.02	46.6667	0.0516
			11.04	33.3333	0.0516
			11.06	40	0.0516
			11.08	48.3333	0.0517
			11.1	43.3333	0.0517
			11.12	45	0.0517
			11.14	33.3333	0.0517
			11.16	55	0.0517
			11.18	48.3333	0.0517
			11.2	35	0.0517
			11.22	50	0.0518
			11.24	28.3333	0.0518
			11.26	41.6667	0.0518
			11.28	41.6667	0.0518
			11.3	28.3333	0.0518
			11.32	28.3333	0.0518
			11.34	45	0.0519
			11.36	21.6667	0.0519
			11.38	33.3333	0.0519
			11.4	45	0.0519
			11.42	45	0.052
			11.44	36.6667	0.052
			11.46	36.6667	0.052
			11.48	38.3333	0.052
			11.5	46.6667	0.0521
			11.52	31.6667	0.0521
			11.54	33.3333	0.0521
			11.56	53.3333	0.0522
			11.58	33.3333	0.0522
			11.6	41.6667	0.0522
			11.62	53.3333	0.0523
			11.64	35	0.0523
			11.66	20	0.0523
			11.68	53.3333	0.0524
			11.7	38.3333	0.0524
			11.72	33.3333	0.0525
			11.74	41.6667	0.0525
			11.76	36.6667	0.0526
			11.78	38.3333	0.0526
			11.8	41.6667	0.0526
			11.82	30	0.0527
			11.84	38.3333	0.0527
			11.86	40	0.0528
			11.88	26.6667	0.0528
			11.9	35	0.0529
			11.92	23.3333	0.0529
			11.94	36.6667	0.053
			11.96	25	0.053
			11.98	38.3333	0.0531
			12	45	0.0531
			12.02	30	0.0532
			12.04	38.3333	0.0533
			12.06	26.6667	0.0533
			12.08	40	0.0534
			12.1	45	0.0534
			12.12	41.6667	0.0535
			12.14	50	0.0536
			12.16	40	0.0536
			12.18	35	0.0537
			12.2	30	0.0538
			12.22	33.3333	0.0538
			12.24	36.6667	0.0539
			12.26	41.6667	0.054
			12.28	33.3333	0.0541
			12.3	51.6667	0.0541
			12.32	43.3333	0.0542
			12.34	33.3333	0.0543
			12.36	45	0.0544
			12.38	61.6667	0.0544
			12.4	48.3333	0.0545
			12.42	31.6667	0.0546
			12.44	30	0.0547
			12.46	41.6667	0.0548
			12.48	36.6667	0.0549
			12.5	41.6667	0.055
			12.52	43.3333	0.055
			12.54	50	0.0551
			12.56	38.3333	0.0552
			12.58	30	0.0553
			12.6	36.6667	0.0554
			12.62	36.6667	0.0555
			12.64	33.3333	0.0556
			12.66	36.6667	0.0557
			12.68	33.3333	0.0558
			12.7	28.3333	0.0559
			12.72	25	0.056
			12.74	36.6667	0.0561
			12.76	33.3333	0.0562
			12.78	26.6667	0.0563
			12.8	48.3333	0.0565
			12.82	33.3333	0.0566
			12.84	36.6667	0.0567
			12.86	36.6667	0.0568
			12.88	43.3333	0.0569
			12.9	23.3333	0.057
			12.92	38.3333	0.0572
			12.94	31.6667	0.0573
			12.96	45	0.0574
			12.98	46.6667	0.0575
			13	28.3333	0.0577
			13.02	26.6667	0.0578
			13.04	30	0.0579
			13.06	45	0.0581
			13.08	45	0.0582
			13.1	35	0.0583
			13.12	30	0.0585
			13.14	38.3333	0.0586
			13.16	40	0.0588
			13.18	40	0.0589
			13.2	26.6667	0.0591
			13.22	35	0.0592
			13.24	46.6667	0.0594
			13.26	28.3333	0.0595
			13.28	25	0.0597
			13.3	28.3333	0.0598
			13.32	26.6667	0.06
			13.34	36.6667	0.0602
			13.36	53.3333	0.0603
			13.38	30	0.0605
			13.4	26.6667	0.0607
			13.42	31.6667	0.0608
			13.44	31.6667	0.061
			13.46	21.6667	0.0612
			13.48	20	0.0614
			13.5	46.6667	0.0616
			13.52	38.3333	0.0617
			13.54	55	0.0619
			13.56	36.6667	0.0621
			13.58	30	0.0623
			13.6	18.3333	0.0625
			13.62	18.3333	0.0627
			13.64	25	0.0629
			13.66	28.3333	0.0631
			13.68	25	0.0633
			13.7	41.6667	0.0636
			13.72	26.6667	0.0638
			13.74	30	0.064
			13.76	30	0.0642
			13.78	43.3333	0.0645
			13.8	40	0.0647
			13.82	23.3333	0.0649
			13.84	25	0.0652
			13.86	35	0.0654
			13.88	28.3333	0.0656
			13.9	28.3333	0.0659
			13.92	36.6667	0.0661
			13.94	35	0.0664
			13.96	28.3333	0.0666
			13.98	25	0.0669
			14	30	0.0672
			14.02	31.6667	0.0674
			14.04	30	0.0677
			14.06	28.3333	0.068
			14.08	28.3333	0.0683
			14.1	28.3333	0.0686
			14.12	30	0.0688
			14.14	35	0.0691
			14.16	38.3333	0.0694
			14.18	30	0.0697
			14.2	30	0.0701
			14.22	43.3333	0.0704
			14.24	40	0.0707
			14.26	35	0.071
			14.28	36.6667	0.0713
			14.3	31.6667	0.0717
			14.32	25	0.072
			14.34	21.6667	0.0724
			14.36	31.6667	0.0727
			14.38	36.6667	0.0731
			14.4	35	0.0734
			14.42	36.6667	0.0738
			14.44	31.6667	0.0742
			14.46	38.3333	0.0746
			14.48	30	0.0749
			14.5	28.3333	0.0753
			14.52	38.3333	0.0757
			14.54	28.3333	0.0762
			14.56	41.6667	0.0766
			14.58	31.6667	0.077
			14.6	36.6667	0.0774
			14.62	33.3333	0.0779
			14.64	28.3333	0.0783
			14.66	30	0.0788
			14.68	36.6667	0.0793
			14.7	21.6667	0.0798
			14.72	30	0.0803
			14.74	36.6667	0.0808
			14.76	26.6667	0.0814
			14.78	25	0.0819
			14.8	38.3333	0.0825
			14.82	35	0.0832
			14.84	30	0.0839
			14.86	28.3333	0.0846
			14.88	28.3333	0.0855
			14.9	26.6667	0.0865
			14.92	23.3333	0.0878
			14.94	28.3333	0.0896
			14.96	30	0.0925
			14.98	33.3333	0.0989
			15	40	0.1306
			15.02	25	0.2458
			15.04	30	0.2354
			15.06	28.3333	0.2051
			15.08	33.3333	0.1496
			15.1	23.3333	0.1058
			15.12	38.3333	0.0978
			15.14	28.3333	0.0959
			15.16	23.3333	0.0953
			15.18	26.6667	0.0952
			15.2	28.3333	0.0955
			15.22	35	0.0959
			15.24	23.3333	0.0964
			15.26	30	0.097
			15.28	25	0.0976
			15.3	25	0.0983
			15.32	21.6667	0.0991
			15.34	30	0.0998
			15.36	21.6667	0.1006
			15.38	28.3333	0.1015
			15.4	30	0.1023
			15.42	30	0.1032
			15.44	40	0.1041
			15.46	25	0.105
			15.48	18.3333	0.106
			15.5	26.6667	0.1069
			15.52	36.6667	0.1079
			15.54	31.6667	0.109
			15.56	23.3333	0.11
			15.58	30	0.1111
			15.6	23.3333	0.1122
			15.62	11.6667	0.1133
			15.64	28.3333	0.1145
			15.66	33.3333	0.1157
			15.68	26.6667	0.1169
			15.7	21.6667	0.1181
			15.72	21.6667	0.1194
			15.74	38.3333	0.1207
			15.76	31.6667	0.1221
			15.78	11.6667	0.1234
			15.8	43.3333	0.1249
			15.82	20	0.1263
			15.84	40	0.1278
			15.86	30	0.1293
			15.88	35	0.1309
			15.9	30	0.1325
			15.92	21.6667	0.1342
			15.94	21.6667	0.1359
			15.96	38.3333	0.1377
			15.98	33.3333	0.1395
			16	21.6667	0.1414
			16.02	40	0.1433
			16.04	25	0.1453
			16.06	31.6667	0.1473
			16.08	21.6667	0.1494
			16.1	41.6667	0.1518
			16.12	35	0.1549
			16.14	26.6667	0.1582
			16.16	31.6667	0.1606
			16.18	28.3333	0.163
			16.2	25	0.1656
			16.22	33.3333	0.1682
			16.24	26.6667	0.171
			16.26	23.3333	0.1738
			16.28	28.3333	0.1767
			16.3	38.3333	0.1798
			16.32	28.3333	0.1829
			16.34	30	0.1862
			16.36	25	0.1895
			16.38	26.6667	0.193
			16.4	25	0.1967
			16.42	26.6667	0.2005
			16.44	23.3333	0.2044
			16.46	33.3333	0.2085
			16.48	26.6667	0.2127
			16.5	20	0.2172
			16.52	21.6667	0.2218
			16.54	36.6667	0.2266
			16.56	28.3333	0.2316
			16.58	36.6667	0.2369
			16.6	31.6667	0.2424
			16.62	30	0.2481
			16.64	35	0.2541
			16.66	28.3333	0.2604
			16.68	28.3333	0.267
			16.7	23.3333	0.2739
			16.72	26.6667	0.2812
			16.74	28.3333	0.2889
			16.76	45	0.2969
			16.78	45	0.3054
			16.8	46.6667	0.3144
			16.82	26.6667	0.324
			16.84	40	0.334
			16.86	50	0.3447
			16.88	51.6667	0.3559
			16.9	45	0.3678
			16.92	36.6667	0.3805
			16.94	46.6667	0.394
			16.96	40	0.4083
			16.98	33.3333	0.4236
			17	35	0.4408
			17.02	41.6667	0.4584
			17.04	33.3333	0.4772
			17.06	28.3333	0.4982
			17.08	43.3333	0.52
			17.1	35	0.5435
			17.12	21.6667	0.5689
			17.14	23.3333	0.5965
			17.16	31.6667	0.6264
			17.18	41.6667	0.6591
			17.2	41.6667	0.6948
			17.22	43.3333	0.734
			17.24	36.6667	0.7771
			17.26	43.3333	0.8248
			17.28	51.6667	0.8777
			17.3	43.3333	0.9367
			17.32	35	1.003
			17.34	46.6667	1.078
			17.36	33.3333	1.1637
			17.38	25	1.2633
			17.4	45	1.3818
			17.42	31.6667	1.5297
			17.44	38.3333	1.7434
			17.46	45	2.3153
			17.48	43.3333	3.8391
			17.5	53.3333	3.7225
			17.52	30	3.529
			17.54	25	3.5623
			17.56	41.6667	3.2983
			17.58	43.3333	3.5893
			17.6	45	4.113
			17.62	50	4.813
			17.64	70	5.7394
			17.66	66.6667	6.9871
			17.68	70	8.7172
			17.7	66.6667	11.2116
			17.72	40	14.9973
			17.74	63.3333	21.1531
			17.76	61.6667	32.1751
			17.78	45	55.5233
			17.8	55	144.426
			17.82	51.6667	583.125
			17.84	43.3333	956.27
			17.86	30	518.988
			17.88	31.6667	546.896
			17.9	38.3333	226.574
			17.92	25	66.2827
			17.94	21.6667	33.3814
			17.96	33.3333	21.2837
			17.98	25	14.8442
			18	31.6667	10.9781
			18.02	38.3333	8.4685
			18.04	25	6.7448
			18.06	36.6667	5.5092
			18.08	25	4.5938
			18.1	41.6667	3.8981
			18.12	33.3333	3.3592
			18.14	21.6667	2.9373
			18.16	18.3333	2.6088
			18.18	25	2.3677
			18.2	25	2.2819
			18.22	20	2.8885
			18.24	30	3.9633
			18.26	25	2.7939
			18.28	23.3333	2.6609
			18.3	26.6667	1.9807
			18.32	23.3333	1.3732
			18.34	36.6667	1.1797
			18.36	28.3333	1.0732
			18.38	26.6667	0.9922
			18.4	25	0.9256
			18.42	38.3333	0.8689
			18.44	20	0.8197
			18.46	23.3333	0.7766
			18.48	25	0.7384
			18.5	25	0.7044
			18.52	26.6667	0.6741
			18.54	28.3333	0.6468
			18.56	20	0.6224
			18.58	31.6667	0.6004
			18.6	26.6667	0.5806
			18.62	21.6667	0.5627
			18.64	31.6667	0.5467
			18.66	31.6667	0.5322
			18.68	25	0.519
			18.7	33.3333	0.5074
			18.72	21.6667	0.4969
			18.74	31.6667	0.4876
			18.76	18.3333	0.4793
			18.78	30	0.4721
			18.8	18.3333	0.4658
			18.82	11.6667	0.4603
			18.84	25	0.4557
			18.86	20	0.4518
			18.88	43.3333	0.4487
			18.9	16.6667	0.4463
			18.92	40	0.4446
			18.94	23.3333	0.4436
			18.96	20	0.4432
			18.98	21.6667	0.4435
			19	18.3333	0.4444
			19.02	15	0.4459
			19.04	36.6667	0.448
			19.06	26.6667	0.4507
			19.08	23.3333	0.4541
			19.1	36.6667	0.4581
			19.12	20	0.4627
			19.14	23.3333	0.468
			19.16	21.6667	0.474
			19.18	23.3333	0.4807
			19.2	21.6667	0.488
			19.22	28.3333	0.4962
			19.24	40	0.5051
			19.26	23.3333	0.5148
			19.28	35	0.5254
			19.3	25	0.5369
			19.32	28.3333	0.5493
			19.34	21.6667	0.5628
			19.36	23.3333	0.5773
			19.38	33.3333	0.593
			19.4	18.3333	0.61
			19.42	28.3333	0.6283
			19.44	20	0.6481
			19.46	23.3333	0.6692
			19.48	28.3333	0.6923
			19.5	16.6667	0.7172
			19.52	10	0.744
			19.54	20	0.7732
			19.56	21.6667	0.8049
			19.58	30	0.8392
			19.6	23.3333	0.8765
			19.62	26.6667	0.9172
			19.64	15	0.9615
			19.66	28.3333	1.0099
			19.68	18.3333	1.063
			19.7	11.6667	1.1213
			19.72	28.3333	1.1854
			19.74	18.3333	1.2562
			19.76	31.6667	1.3346
			19.78	16.6667	1.4217
			19.8	18.3333	1.5188
			19.82	26.6667	1.6276
			19.84	21.6667	1.7498
			19.86	25	1.8878
			19.88	28.3333	2.0445
			19.9	33.3333	2.2233
			19.92	18.3333	2.4286
			19.94	26.6667	2.666
			19.96	28.3333	2.9426
			19.98	40	3.2673
			20	30	3.6523
			20.02	30	4.1134
			20.04	33.3333	4.6725
			20.06	28.3333	5.3594
			20.08	21.6667	6.2169
			20.1	33.3333	7.3073
			20.12	28.3333	8.7245
			20.14	33.3333	10.6158
			20.16	35	13.2233
			20.18	43.3333	16.9693
			20.2	31.6667	22.6475
			20.22	51.6667	31.9056
			20.24	41.6667	48.7045
			20.26	40	88.5029
			20.28	56.6667	261.417
			20.3	80	762.048
			20.32	78.3333	816.362
			20.34	113.333	1000
			20.36	128.333	788
			20.38	125	470.275
			20.4	146.667	351.558
			20.42	133.333	125.099
			20.44	106.667	52.5614
			20.46	90	32.2623
			20.48	53.3333	22.3977
			20.5	58.3333	16.5624
			20.52	43.3333	12.7897
			20.54	48.3333	10.1963
			20.56	21.6667	8.3311
			20.58	28.3333	6.9419
			20.6	30	5.878
			20.62	31.6667	5.0443
			20.64	38.3333	4.3786
			20.66	25	3.8382
			20.68	26.6667	3.3935
			20.7	21.6667	3.023
			20.72	21.6667	2.7111
			20.74	18.3333	2.446
			20.76	36.6667	2.2188
			20.78	23.3333	2.0225
			20.8	20	1.8519
			20.82	28.3333	1.7035
			20.84	28.3333	1.5722
			20.86	36.6667	1.456
			20.88	31.6667	1.3528
			20.9	38.3333	1.2607
			20.92	45	1.1781
			20.94	41.6667	1.1039
			20.96	46.6667	1.0369
			20.98	51.6667	0.9762
			21	35	0.921
			21.02	38.3333	0.8708
			21.04	41.6667	0.825
			21.06	36.6667	0.783
			21.08	25	0.7445
			21.1	20	0.7099
			21.12	28.3333	0.6773
			21.14	18.3333	0.6471
			21.16	23.3333	0.6193
			21.18	20	0.5935
			21.2	21.6667	0.5695
			21.22	23.3333	0.5472
			21.24	23.3333	0.5265
			21.26	28.3333	0.5072
			21.28	16.6667	0.4892
			21.3	31.6667	0.4724
			21.32	23.3333	0.4566
			21.34	36.6667	0.4419
			21.36	21.6667	0.4281
			21.38	16.6667	0.4152
			21.4	28.3333	0.4031
			21.42	38.3333	0.3917
			21.44	15	0.3819
			21.46	18.3333	0.3718
			21.48	41.6667	0.3624
			21.5	16.6667	0.3535
			21.52	28.3333	0.3451
			21.54	31.6667	0.3382
			21.56	28.3333	0.3308
			21.58	21.6667	0.3238
			21.6	28.3333	0.3173
			21.62	23.3333	0.3112
			21.64	16.6667	0.3054
			21.66	45	0.3
			21.68	30	0.2949
			21.7	30	0.2901
			21.72	35	0.2856
			21.74	26.6667	0.2814
			21.76	26.6667	0.2775
			21.78	36.6667	0.2738
			21.8	26.6667	0.2704
			21.82	31.6667	0.2672
			21.84	31.6667	0.2643
			21.86	26.6667	0.2616
			21.88	18.3333	0.2591
			21.9	15	0.2569
			21.92	18.3333	0.2548
			21.94	26.6667	0.253
			21.96	31.6667	0.2513
			21.98	35	0.2499
			22	23.3333	0.2495
			22.02	35	0.2493
			22.04	21.6667	0.2484
			22.06	33.3333	0.2478
			22.08	16.6667	0.2473
			22.1	18.3333	0.247
			22.12	21.6667	0.2469
			22.14	30	0.247
			22.16	21.6667	0.2489
			22.18	26.6667	0.2494
			22.2	25	0.2501
			22.22	21.6667	0.251
			22.24	26.6667	0.2522
			22.26	28.3333	0.2536
			22.28	21.6667	0.2551
			22.3	20	0.257
			22.32	23.3333	0.259
			22.34	16.6667	0.2613
			22.36	30	0.2639
			22.38	31.6667	0.2668
			22.4	23.3333	0.2699
			22.42	23.3333	0.2734
			22.44	35	0.2772
			22.46	25	0.2813
			22.48	26.6667	0.2858
			22.5	21.6667	0.2908
			22.52	18.3333	0.2961
			22.54	36.6667	0.3028
			22.56	15	0.3091
			22.58	30	0.3159
			22.6	13.3333	0.3234
			22.62	18.3333	0.3314
			22.64	30	0.3402
			22.66	18.3333	0.3497
			22.68	33.3333	0.3601
			22.7	21.6667	0.3723
			22.72	26.6667	0.3847
			22.74	33.3333	0.3982
			22.76	35	0.412
			22.78	26.6667	0.4272
			22.8	35	0.445
			22.82	26.6667	0.4647
			22.84	30	0.4865
			22.86	28.3333	0.5107
			22.88	36.6667	0.5375
			22.9	31.6667	0.5675
			22.92	21.6667	0.6012
			22.94	10	0.6391
			22.96	30	0.682
			22.98	15	0.7308
			23	26.6667	0.7867
			23.02	36.6667	0.8512
			23.04	21.6667	0.926
			23.06	26.6667	1.0135
			23.08	33.3333	1.1168
			23.1	28.3333	1.2401
			23.12	45	1.3889
			23.14	26.6667	1.5709
			23.16	28.3333	1.7968
			23.18	13.3333	2.0824
			23.2	33.3333	2.4508
			23.22	26.6667	2.9382
			23.24	33.3333	3.6028
			23.26	26.6667	4.5437
			23.28	35	5.942
			23.3	28.3333	8.1528
			23.32	23.3333	11.9614
			23.34	28.3333	19.487
			23.36	31.6667	41.8104
			23.38	38.3333	141.98
			23.4	21.6667	324.464
			23.42	38.3333	192.058
			23.44	25	126.473
			23.46	21.6667	176.984
			23.48	15	83.7984
			23.5	18.3333	27.4353
			23.52	36.6667	13.8641
			23.54	21.6667	9.0582
			23.56	23.3333	6.565
			23.58	18.3333	5.1287
			23.6	21.6667	4.289
			23.62	15	3.8678
			23.64	30	3.859
			23.66	21.6667	4.5541
			23.68	13.3333	8.2423
			23.7	33.3333	23.3706
			23.72	33.3333	32.9482
			23.74	15	15.7736
			23.76	23.3333	15.9169
			23.78	28.3333	17.0745
			23.8	21.6667	6.8529
			23.82	23.3333	2.9987
			23.84	40	1.9957
			23.86	16.6667	1.5449
			23.88	25	1.279
			23.9	26.6667	1.1042
			23.92	28.3333	0.9809
			23.94	26.6667	0.8895
			23.96	30	0.8202
			23.98	28.3333	0.7649
			24	25	0.7213
			24.02	23.3333	0.6859
			24.04	23.3333	0.6564
			24.06	25	0.6328
			24.08	38.3333	0.6127
			24.1	28.3333	0.5962
			24.12	35	0.5828
			24.14	38.3333	0.5719
			24.16	35	0.5634
			24.18	33.3333	0.5569
			24.2	41.6667	0.5523
			24.22	46.6667	0.5494
			24.24	33.3333	0.548
			24.26	33.3333	0.5481
			24.28	48.3333	0.5487
			24.3	50	0.5506
			24.32	56.6667	0.5548
			24.34	65	0.5603
			24.36	65	0.5671
			24.38	46.6667	0.5752
			24.4	46.6667	0.5845
			24.42	45	0.5953
			24.44	56.6667	0.6074
			24.46	28.3333	0.6209
			24.48	38.3333	0.6359
			24.5	40	0.6526
			24.52	30	0.6708
			24.54	31.6667	0.6909
			24.56	45	0.7129
			24.58	51.6667	0.737
			24.6	30	0.7633
			24.62	35	0.7921
			24.64	38.3333	0.8235
			24.66	35	0.8578
			24.68	41.6667	0.8954
			24.7	40	0.9366
			24.72	35	0.9817
			24.74	35	1.0321
			24.76	28.3333	1.0867
			24.78	28.3333	1.1469
			24.8	43.3333	1.2136
			24.82	21.6667	1.2874
			24.84	33.3333	1.3696
			24.86	43.3333	1.4613
			24.88	31.6667	1.564
			24.9	50	1.6797
			24.92	45	1.8102
			24.94	41.6667	1.9586
			24.96	31.6667	2.1282
			24.98	33.3333	2.3228
			25	46.6667	2.5483
			25.02	48.3333	2.8112
			25.04	35	3.1205
			25.06	35	3.4876
			25.08	38.3333	3.9283
			25.1	45	4.4639
			25.12	28.3333	5.1243
			25.14	36.6667	5.952
			25.16	51.6667	7.0103
			25.18	41.6667	8.3934
			25.2	48.3333	10.2571
			25.22	48.3333	12.8601
			25.24	35	16.6612
			25.26	40	22.5544
			25.28	28.3333	32.4813
			25.3	45	51.8123
			25.32	40	108.593
			25.34	40	318.5
			25.36	35	628.592
			25.38	56.6667	687.514
			25.4	48.3333	531.14
			25.42	56.6667	421.574
			25.44	50	370.955
			25.46	45	253.494
			25.48	53.3333	96.8287
			25.5	56.6667	46.7666
			25.52	58.3333	33.0186
			25.54	46.6667	30.3333
			25.56	53.3333	45.8116
			25.58	60	100.803
			25.6	70	100.419
			25.62	68.3333	68.8223
			25.64	36.6667	115.679
			25.66	70	103.904
			25.68	51.6667	46.5994
			25.7	51.6667	43.8854
			25.72	55	36.7246
			25.74	43.3333	15.9522
			25.76	70	8.5655
			25.78	73.3333	6.1142
			25.8	63.3333	4.8
			25.82	71.6667	3.9462
			25.84	88.3333	3.3421
			25.86	106.667	2.8901
			25.88	75	2.5381
			25.9	70	2.2559
			25.92	56.6667	2.0245
			25.94	91.6667	1.8312
			25.96	108.333	1.6675
			25.98	96.6667	1.5272
			26	96.6667	1.4056
			26.02	103.333	1.2995
			26.04	81.6667	1.206
			26.06	108.333	1.1232
			26.08	101.667	1.0494
			26.1	103.333	0.9841
			26.12	116.667	0.9247
			26.14	126.667	0.8709
			26.16	110	0.823
			26.18	100	0.7786
			26.2	135	0.7381
			26.22	145	0.701
			26.24	155	0.667
			26.26	138.333	0.6356
			26.28	150	0.6067
			26.3	151.667	0.5799
			26.32	151.667	0.5551
			26.34	173.333	0.5321
			26.36	215	0.5107
			26.38	210	0.4898
			26.4	201.667	0.4712
			26.42	193.333	0.4538
			26.44	243.333	0.4366
			26.46	231.667	0.4213
			26.48	253.333	0.407
			26.5	210	0.3936
			26.52	220	0.381
			26.54	243.333	0.3691
			26.56	221.667	0.3587
			26.58	186.667	0.3482
			26.6	178.333	0.3383
			26.62	155	0.3289
			26.64	158.333	0.32
			26.66	140	0.3117
			26.68	140	0.3046
			26.7	130	0.2952
			26.72	98.3333	0.2883
			26.74	90	0.2817
			26.76	101.667	0.2756
			26.78	93.3333	0.27
			26.8	96.6667	0.2651
			26.82	78.3333	0.2611
			26.84	118.333	0.2594
			26.86	88.3333	0.2681
			26.88	75	0.3054
			26.9	78.3333	0.3087
			26.92	71.6667	0.2645
			26.94	73.3333	0.2603
			26.96	70	0.2692
			26.98	68.3333	0.2421
			27	65	0.2251
			27.02	68.3333	0.2182
			27.04	50	0.2138
			27.06	70	0.2101
			27.08	55	0.2068
			27.1	68.3333	0.2038
			27.12	56.6667	0.2017
			27.14	66.6667	0.1992
			27.16	51.6667	0.1967
			27.18	50	0.1952
			27.2	38.3333	0.1922
			27.22	40	0.1901
			27.24	38.3333	0.1874
			27.26	48.3333	0.1856
			27.28	40	0.1839
			27.3	51.6667	0.1824
			27.32	36.6667	0.1816
			27.34	26.6667	0.1802
			27.36	43.3333	0.1789
			27.38	20	0.1777
			27.4	38.3333	0.1773
			27.42	23.3333	0.1763
			27.44	35	0.1754
			27.46	46.6667	0.1745
			27.48	36.6667	0.1737
			27.5	31.6667	0.173
			27.52	45	0.1724
			27.54	43.3333	0.1718
			27.56	45	0.1714
			27.58	41.6667	0.1709
			27.6	36.6667	0.1706
			27.62	36.6667	0.1703
			27.64	31.6667	0.1701
			27.66	36.6667	0.1699
			27.68	41.6667	0.1699
			27.7	28.3333	0.1699
			27.72	43.3333	0.1699
			27.74	40	0.1683
			27.76	43.3333	0.1685
			27.78	33.3333	0.1688
			27.8	33.3333	0.1691
			27.82	41.6667	0.1696
			27.84	25	0.17
			27.86	23.3333	0.1706
			27.88	26.6667	0.1712
			27.9	28.3333	0.1718
			27.92	26.6667	0.1726
			27.94	33.3333	0.1734
			27.96	30	0.1742
			27.98	33.3333	0.1752
			28	25	0.1762
			28.02	25	0.1764
			28.04	18.3333	0.1783
			28.06	30	0.1796
			28.08	25	0.1809
			28.1	30	0.1823
			28.12	20	0.1829
			28.14	26.6667	0.1845
			28.16	40	0.1861
			28.18	38.3333	0.1886
			28.2	13.3333	0.1904
			28.22	41.6667	0.1924
			28.24	26.6667	0.1944
			28.26	16.6667	0.1965
			28.28	21.6667	0.1987
			28.3	36.6667	0.201
			28.32	38.3333	0.2034
			28.34	40	0.2059
			28.36	25	0.2085
			28.38	35	0.2113
			28.4	28.3333	0.2142
			28.42	33.3333	0.2163
			28.44	48.3333	0.2177
			28.46	31.6667	0.221
			28.48	31.6667	0.2235
			28.5	36.6667	0.2271
			28.52	50	0.2309
			28.54	38.3333	0.2348
			28.56	35	0.2389
			28.58	33.3333	0.2432
			28.6	41.6667	0.2476
			28.62	38.3333	0.253
			28.64	36.6667	0.2579
			28.66	50	0.263
			28.68	38.3333	0.2683
			28.7	70	0.2739
			28.72	48.3333	0.2798
			28.74	56.6667	0.2859
			28.76	61.6667	0.2923
			28.78	66.6667	0.299
			28.8	66.6667	0.3061
			28.82	75	0.3142
			28.84	96.6667	0.3211
			28.86	81.6667	0.3293
			28.88	121.667	0.338
			28.9	155	0.3471
			28.92	190	0.3567
			28.94	186.667	0.3668
			28.96	180	0.3766
			28.98	245	0.3879
			29253.3		0.3999
			29.02	293.333	0.4125
			29.04	260	0.426
			29.06	328.333	0.4404
			29.08	271.667	0.4556
			29.1	320	0.4726
			29.12	278.333	0.49
			29.14	310	0.5093
			29.16	341.667	0.5292
			29.18	438.333	0.5506
			29.2	465	0.5736
			29.22	515	0.5984
			29.24	541.667	0.6252
			29.26	533.333	0.6543
			29.28	541.667	0.686
			29.3	493.333	0.7205
			29.32	508.333	0.7584
			29.34	508.333	0.8
			29.36	461.667	0.846
			29.38	413.333	0.8969
			29.4	490	0.9538
			29.42	423.333	1.0175
			29.44	433.333	1.0894
			29.46	398.333	1.1711
			29.48	438.333	1.2647
			29.5	430	1.3729
			29.52	496.667	1.4993
			29.54	560	1.6487
			29.56	583.333	1.8276
			29.58	620	2.0454
			29.6	651.667	2.3155
			29.62	600	2.6582
			29.64	578.333	3.1051
			29.66	473.333	3.7079
			29.68	430	4.5575
			29.7	416.667	5.8218
			29.72	358.333	7.8535
			29.74	295	11.5373
			29.76	235	20.6784
			29.78	191.667	52.8302
			29.8	180	120.505
			29.82	130	109.448
			29.84	125	103.414
			29.86	120	134.2
			29.88	115	107.972
			29.9	96.6667	63.1418
			29.92	83.3333	59.5127
			29.94	83.3333	49.1683
			29.96	100	22.3286
			29.98	91.6667	12.0821
			30	90	8.9891
			30.02	71.6667	7.7223
			30.04	75	7.2037
			30.06	100	7.1372
			30.08	120	7.4159
			30.1	118.333	8.0181
			30.12	126.667	8.9784
			30.14	178.333	10.3911
			30.16	203.333	12.4338
			30.18	233.333	15.4254
			30.2	296.667	19.9581
			30.22	375	27.2096
			30.24	501.667	39.7878
			30.26	620	65.1824
			30.28	766.667	141.341
			30.3	783.333	413.035
			30.32	830	811.59
			30.34	703.333	495.035
			30.36	633.333	237.915
			30.38	526.667	315.817
			30.4	493.333	422.033
			30.42	375	202.003
			30.44	245	75.8766
			30.46	210	39.4496
			30.48	158.333	25.6966
			30.5	126.667	18.3209
			30.52	88.3333	13.8068
			30.54	100	10.8235
			30.56	91.6667	8.7391
			30.58	68.3333	7.2202
			30.6	63.3333	6.0762
			30.62	33.3333	5.1916
			30.64	61.6667	4.4924
			30.66	31.6667	3.9296
			30.68	40	3.4696
			30.7	30	3.0887
			30.72	35	2.7696
			30.74	28.3333	2.4996
			30.76	35	2.2694
			30.78	33.3333	2.0716
			30.8	35	1.901
			30.82	33.3333	1.7534
			30.84	41.6667	1.6263
			30.86	33.3333	1.5187
			30.88	21.6667	1.4337
			30.9	26.6667	1.3944
			30.92	35	1.5048
			30.94	35	1.7855
			30.96	26.6667	1.533
			30.98	40	1.2123
			31	16.6667	1.1758
			31.02	40	1.256
			31.04	25	1.0615
			31.06	28.3333	0.8883
			31.08	18.3333	0.8087
			31.1	33.3333	0.7593
			31.12	36.6667	0.7195
			31.14	25	0.6851
			31.16	26.6667	0.6544
			31.18	26.6667	0.6268
			31.2	26.6667	0.6015
			31.22	23.3333	0.5783
			31.24	28.3333	0.557
			31.26	33.3333	0.5373
			31.28	28.3333	0.5191
			31.3	26.6667	0.5022
			31.32	23.3333	0.4865
			31.34	23.3333	0.472
			31.36	25	0.4585
			31.38	28.3333	0.446
			31.4	25	0.4344
			31.42	23.3333	0.4237
			31.44	23.3333	0.4138
			31.46	13.3333	0.4047
			31.48	11.6667	0.3964
			31.5	23.3333	0.3889
			31.52	18.3333	0.3823
			31.54	30	0.3767
			31.56	21.6667	0.3725
			31.58	16.6667	0.3695
			31.6	28.3333	0.371
			31.62	10	0.3907
			31.64	23.3333	0.4654
			31.66	18.3333	0.5428
			31.68	36.6667	0.4474
			31.7	15	0.3904
			31.72	21.6667	0.4096
			31.74	21.6667	0.4359
			31.76	15	0.3816
			31.78	20	0.3481
			31.8	28.3333	0.3386
			31.82	25	0.3351
			31.84	13.3333	0.3338
			31.86	23.3333	0.3321
			31.88	16.6667	0.3331
			31.9	21.6667	0.3349
			31.92	33.3333	0.3376
			31.94	26.6667	0.341
			31.96	20	0.3452
			31.98	16.6667	0.3503
			32	20	0.3562
			32.02	15	0.3632
			32.04	18.3333	0.3712
			32.06	26.6667	0.3803
			32.08	21.6667	0.3908
			32.1	10	0.4027
			32.12	20	0.4163
			32.14	21.6667	0.4316
			32.16	28.3333	0.4492
			32.18	23.3333	0.4691
			32.2	11.6667	0.4918
			32.22	13.3333	0.5179
			32.24	15	0.5477
			32.26	35	0.5822
			32.28	20	0.6221
			32.3	11.6667	0.6686
			32.32	18.3333	0.7231
			32.34	30	0.7877
			32.36	21.6667	0.8647
			32.38	16.6667	0.9575
			32.4	20	1.0722
			32.42	18.3333	1.2125
			32.44	11.6667	1.3891
			32.46	23.3333	1.616
			32.48	21.6667	1.9153
			32.5	16.6667	2.3203
			32.52	11.6667	2.8907
			32.54	25	3.7354
			32.56	31.6667	5.0681
			32.58	18.3333	7.3908
			32.6	13.3333	12.4573
			32.62	13.3333	28.7422
			32.64	21.6667	73.3004
			32.66	23.3333	95.0524
			32.68	25	55.5409
			32.7	23.3333	61.0027
			32.72	18.3333	108.431
			32.74	21.6667	93.3414
			32.76	18.3333	43.6442
			32.78	15	31.3926
			32.8	25	41.7913
			32.82	15	28.2363
			32.84	25	12.0721
			32.86	31.6667	6.2559
			32.88	25	4.1657
			32.9	31.6667	3.0746
			32.92	33.3333	2.3957
			32.94	23.3333	1.9377
			32.96	15	1.6118
			32.98	28.3333	1.3694
			33	30	1.1844
			33.02	31.6667	1.0385
			33.04	28.3333	0.9217
			33.06	18.3333	0.8265
			33.08	10	0.7478
			33.1	15	0.682
			33.12	11.6667	0.6264
			33.14	18.3333	0.579
			33.16	23.3333	0.5383
			33.18	21.6667	0.5037
			33.2	18.3333	0.4729
			33.22	15	0.446
			33.24	28.3333	0.4223
			33.26	30	0.4013
			33.28	33.3333	0.3827
			33.3	30	0.3661
			33.32	18.3333	0.3512
			33.34	18.3333	0.3379
			33.36	26.6667	0.326
			33.38	21.6667	0.3152
			33.4	23.3333	0.3065
			33.42	28.3333	0.2977
			33.44	26.6667	0.2898
			33.46	8.33333	0.2818
			33.48	21.6667	0.2753
			33.5	21.6667	0.2694
			33.52	26.6667	0.2642
			33.54	18.3333	0.2594
			33.56	11.6667	0.2542
			33.58	28.3333	0.2503
			33.6	25	0.2468
			33.62	25	0.2436
			33.64	21.6667	0.2408
			33.66	30	0.2382
			33.68	26.6667	0.236
			33.7	23.3333	0.234
			33.72	30	0.2323
			33.74	40	0.2308
			33.76	30	0.2296
			33.78	38.3333	0.2285
			33.8	43.3333	0.2277
			33.82	41.6667	0.2262
			33.84	26.6667	0.2258
			33.86	46.6667	0.2247
			33.88	33.3333	0.2246
			33.9	60	0.2247
			33.92	46.6667	0.2249
			33.94	78.3333	0.2253
			33.96	88.3333	0.2259
			33.98	96.6667	0.2266
			34121.7		0.2274
			34.02	115	0.2288
			34.04	136.667	0.2299
			34.06	156.667	0.2312
			34.08	165	0.2326
			34.1	175	0.2344
			34.12	128.333	0.2361
			34.14	155	0.2379
			34.16	178.333	0.2399
			34.18	165	0.2421
			34.2	166.667	0.2443
			34.22	163.333	0.2468
			34.24	156.667	0.2493
			34.26	135	0.2521
			34.28	110	0.255
			34.3	95	0.258
			34.32	101.667	0.2612
			34.34	95	0.2646
			34.36	95	0.2681
			34.38	76.6667	0.2719
			34.4	78.3333	0.2772
			34.42	73.3333	0.2813
			34.44	56.6667	0.2856
			34.46	68.3333	0.2908
			34.48	71.6667	0.2956
			34.5	46.6667	0.3012
			34.52	70	0.3064
			34.54	58.3333	0.3119
			34.56	60	0.3176
			34.58	43.3333	0.3236
			34.6	41.6667	0.3299
			34.62	40	0.3371
			34.64	48.3333	0.344
			34.66	48.3333	0.3513
			34.68	48.3333	0.3589
			34.7	33.3333	0.3668
			34.72	51.6667	0.3752
			34.74	43.3333	0.384
			34.76	48.3333	0.3933
			34.78	30	0.4031
			34.8	38.3333	0.4134
			34.82	35	0.4252
			34.84	66.6667	0.4367
			34.86	40	0.4496
			34.88	33.3333	0.4625
			34.9	58.3333	0.4774
			34.92	48.3333	0.492
			34.94	48.3333	0.5084
			34.96	40	0.5251
			34.98	41.6667	0.5431
			35	41.6667	0.5632
			35.02	43.3333	0.5842
			35.04	41.6667	0.6071
			35.06	46.6667	0.6322
			35.08	43.3333	0.6598
			35.1	68.3333	0.6905
			35.12	45	0.7249
			35.14	65	0.764
			35.16	56.6667	0.809
			35.18	68.3333	0.8618
			35.2	68.3333	0.925
			35.22	60	1.0029
			35.24	80	1.1026
			35.26	73.3333	1.2344
			35.28	78.3333	1.4198
			35.3	103.333	1.7002
			35.32	76.6667	2.1695
			35.34	101.667	3.1442
			35.36	85	6.0697
			35.38	103.333	14.3536
			35.4	93.3333	21.8366
			35.42	83.3333	12.8184
			35.44	83.3333	6.7779
			35.46	66.6667	7.3212
			35.48	73.3333	11.7208
			35.5	58.3333	9.7802
			35.52	58.3333	4.9781
			35.54	30	3.094
			35.56	65	2.579
			35.58	46.6667	2.5314
			35.6	43.3333	2.8459
			35.62	40	2.9923
			35.64	46.6667	2.657
			35.66	46.6667	2.5753
			35.68	56.6667	2.7658
			35.7	58.3333	3.0828
			35.72	73.3333	3.122
			35.74	48.3333	3.1718
			35.76	78.3333	3.3685
			35.78	93.3333	3.6518
			35.8	88.3333	4.0009
			35.82	76.6667	4.4213
			35.84	80	4.9275
			35.86	80	5.5411
			35.88	66.6667	6.293
			35.9	73.3333	7.2271
			35.92	65	8.408
			35.94	50	9.9328
			35.96	55	11.9541
			35.98	51.6667	14.7209
			36	40	18.6707
			36.02	48.3333	24.624
			36.04	43.3333	34.3112
			36.06	33.3333	52.5531
			36.08	30	100.01
			36.1	23.3333	239.407
			36.12	26.6667	454.007
			36.14	33.3333	379.013
			36.16	26.6667	343.423
			36.18	30	542.752
			36.2	13.3333	535.976
			36.22	23.3333	372.049
			36.24	23.3333	218.066
			36.26	10	225.411
			36.28	16.6667	262.723
			36.3	16.6667	143.693
			36.32	23.3333	64.2451
			36.34	21.6667	36.1684
			36.36	26.6667	24.9096
			36.38	28.3333	18.746
			36.4	10	14.8803
			36.42	10	12.292
			36.44	15	10.4884
			36.46	18.3333	9.2047
			36.48	25	8.29
			36.5	13.3333	7.6553
			36.52	18.3333	7.2495
			36.54	16.6667	7.0478
			36.56	25	7.0468
			36.58	21.6667	7.2654
			36.6	16.6667	7.7513
			36.62	25	8.5967
			36.64	21.6667	9.9722
			36.66	21.6667	12.2071
			36.68	18.3333	15.9814
			36.7	11.6667	22.9903
			36.72	26.6667	39.698
			36.74	18.3333	90.0899
			36.76	6.66667	203.343
			36.78	30	261.333
			36.8	15	183.074
			36.82	23.3333	96.1811
			36.84	20	92.3737
			36.86	18.3333	136.212
			36.88	33.3333	129.168
			36.9	20	71.6602
			36.92	11.6667	33.649
			36.94	16.6667	22.542
			36.96	13.3333	21.2195
			36.98	13.3333	15.1318
			37	20	9.6845
			37.02	15	7.8373
			37.04	25	8.5535
			37.06	15	8.7587
			37.08	15	5.8623
			37.1	15	3.9982
			37.12	8.33333	3.1799
			37.14	18.3333	2.7259
			37.16	11.6667	2.4065
			37.18	35	2.1622
			37.2	10	1.9664
			37.22	15	1.8055
			37.24	20	1.6708
			37.26	18.3333	1.5566
			37.28	16.6667	1.4587
			37.3	20	1.3743
			37.32	20	1.3011
			37.34	15	1.2364
			37.36	18.3333	1.1808
			37.38	18.3333	1.1324
			37.4	26.6667	1.091
			37.42	11.6667	1.0559
			37.44	15	1.0246
			37.46	15	0.9981
			37.48	11.6667	0.9767
			37.5	18.3333	0.9582
			37.52	11.6667	0.9446
			37.54	21.6667	0.935
			37.56	10	0.9296
			37.58	8.33333	0.9284
			37.6	15	0.9316
			37.62	23.3333	0.9396
			37.64	35	0.9527
			37.66	21.6667	0.9708
			37.68	15	0.9961
			37.7	16.6667	1.0288
			37.72	21.6667	1.0702
			37.74	21.6667	1.1219
			37.76	20	1.1862
			37.78	20	1.266
			37.8	8.33333	1.3659
			37.82	21.6667	1.4902
			37.84	18.3333	1.647
			37.86	21.6667	1.8476
			37.88	28.3333	2.1093
			37.9	16.6667	2.4563
			37.92	16.6667	2.9303
			37.94	13.3333	3.6013
			37.96	11.6667	4.5962
			37.98	13.3333	6.1665
			38	15	8.9102
			38.02	30	14.9702
			38.04	15	32.1979
			38.06	20	71.2428
			38.08	13.3333	95.0389
			38.1	16.6667	94.2007
			38.12	23.3333	85.9939
			38.14	15	55.4169
			38.16	18.3333	54.7905
			38.18	15	53.5748
			38.2	15	50.7546
			38.22	25	38.4287
			38.24	11.6667	18.4081
			38.26	33.3333	9.2427
			38.28	25	5.8433
			38.3	25	4.2227
			38.32	28.3333	3.2549
			38.34	23.3333	2.6181
			38.36	25	2.1724
			38.38	21.6667	1.8469
			38.4	16.6667	1.6012
			38.42	28.3333	1.4106
			38.44	25	1.2597
			38.46	35	1.1382
			38.48	31.6667	1.039
			38.5	45	0.9576
			38.52	53.3333	0.8893
			38.54	53.3333	0.8319
			38.56	78.3333	0.7834
			38.58	65	0.7424
			38.6	43.3333	0.7076
			38.62	36.6667	0.6781
			38.64	45	0.6532
			38.66	36.6667	0.6323
			38.68	26.6667	0.615
			38.7	28.3333	0.601
			38.72	26.6667	0.5899
			38.74	38.3333	0.5816
			38.76	43.3333	0.576
			38.78	28.3333	0.573
			38.8	25	0.5726
			38.82	21.6667	0.5749
			38.84	23.3333	0.5799
			38.86	15	0.5878
			38.88	21.6667	0.598
			38.9	21.6667	0.6126
			38.92	30	0.6312
			38.94	20	0.6543
			38.96	15	0.6828
			38.98	20	0.7171
			39	18.3333	0.7597
			39.02	21.6667	0.8117
			39.04	26.6667	0.8772
			39.06	25	0.9565
			39.08	20	1.0563
			39.1	51.6667	1.1823
			39.12	30	1.3453
			39.14	31.6667	1.5606
			39.16	26.6667	1.853
			39.18	36.6667	2.2643
			39.2	21.6667	2.8687
			39.22	25	3.8093
			39.24	25	5.3964
			39.26	16.6667	8.5437
			39.28	26.6667	17.0458
			39.3	13.3333	41.3508
			39.32	25	78.8548
			39.34	30	62.6435
			39.36	28.3333	29.5143
			39.38	25	19.133
			39.4	15	26.6121
			39.42	13.3333	42.5464
			39.44	11.6667	31.7994
			39.46	18.3333	14.3386
			39.48	23.3333	6.9268
			39.5	13.3333	4.3179
			39.52	18.3333	3.1164
			39.54	26.6667	2.4228
			39.56	11.6667	1.9823
			39.58	15	1.6867
			39.6	20	1.481
			39.62	16.6667	1.334
			39.64	13.3333	1.2295
			39.66	16.6667	1.1558
			39.68	16.6667	1.1059
			39.7	16.6667	1.0754
			39.72	18.3333	1.0617
			39.74	18.3333	1.0634
			39.76	13.3333	1.08
			39.78	18.3333	1.1119
			39.8	28.3333	1.1607
			39.82	15	1.2287
			39.84	18.3333	1.3202
			39.86	16.6667	1.441
			39.88	16.6667	1.6004
			39.9	18.3333	1.8123
			39.92	15	2.0991
			39.94	21.6667	2.4971
			39.96	23.3333	3.0701
			39.98	15	3.9369
			40	31.6667	5.3479
			40.02	11.6667	8.0175
			40.04	21.6667	14.6127
			40.06	21.6667	31.6139
			40.08	16.6667	57.6097
			40.1	26.6667	67.2312
			40.12	16.6667	73.6618
			40.14	21.6667	48.7786
			40.16	26.6667	32.6882
			40.18	23.3333	36.0893
			40.2	21.6667	37.5115
			40.22	16.6667	39.0245
			40.24	16.6667	25.0901
			40.26	20	11.9971
			40.28	28.3333	6.5795
			40.3	13.3333	4.4951
			40.32	13.3333	3.456
			40.34	18.3333	2.8399
			40.36	13.3333	2.4505
			40.38	16.6667	2.1995
			40.4	10	2.0413
			40.42	28.3333	1.9508
			40.44	23.3333	1.9155
			40.46	31.6667	1.9285
			40.48	26.6667	1.9882
			40.5	33.3333	2.1001
			40.52	31.6667	2.2726
			40.54	33.3333	2.5241
			40.56	40	2.8853
			40.58	60	3.4093
			40.6	80	4.1943
			40.62	103.333	5.4318
			40.64	148.333	7.5785
			40.66	151.667	12.2317
			40.68	173.333	25.1603
			40.7	178.333	55.0312
			40.72	160	75.1138
			40.74	178.333	49.9806
			40.76	153.333	41.6716
			40.78	131.667	63.4151
			40.8	160	77.7695
			40.82	138.333	64.0951
			40.84	161.667	37.8176
			40.86	115	25.1197
			40.88	108.333	29.6316
			40.9	116.667	32.288
			40.92	108.333	18.9422
			40.94	85	10.2286
			40.96	61.6667	7.1484
			40.98	70	5.9355
			41	45	5.3246
			41.02	76.6667	5.3029
			41.04	41.6667	5.8354
			41.06	31.6667	7.0552
			41.08	30	9.3597
			41.1	30	14.7617
			41.12	33.3333	29.0001
			41.14	30	55.0454
			41.16	21.6667	71.7521
			41.18	38.3333	85.6027
			41.2	26.6667	62.8126
			41.22	36.6667	38.7386
			41.24	18.3333	39.7229
			41.26	31.6667	50.3444
			41.28	33.3333	65.2633
			41.3	31.6667	55.8913
			41.32	48.3333	32.7295
			41.34	26.6667	29.4334
			41.36	33.3333	38.031
			41.38	61.6667	32.8336
			41.4	58.3333	22.471
			41.42	70	13.8015
			41.44	61.6667	12.5661
			41.46	83.3333	16.5774
			41.48	90	14.0225
			41.5	91.6667	7.4483
			41.52	98.3333	4.141
			41.54	76.6667	2.83
			41.56	91.6667	2.1839
			41.58	120	1.7804
			41.6	130	1.5002
			41.62	150	1.2935
			41.64	126.667	1.1345
			41.66	108.333	1.0083
			41.68	88.3333	0.9056
			41.7	93.3333	0.8204
			41.72	101.667	0.7493
			41.74	113.333	0.6886
			41.76	95	0.6364
			41.78	85	0.5909
			41.8	68.3333	0.5511
			41.82	83.3333	0.5154
			41.84	78.3333	0.4835
			41.86	73.3333	0.4557
			41.88	93.3333	0.4301
			41.9	91.6667	0.4069
			41.92	68.3333	0.3859
			41.94	66.6667	0.3668
			41.96	75	0.3499
			41.98	86.6667	0.3339
			42	63.3333	0.3197
			42.02	63.3333	0.3061
			42.04	50	0.2936
			42.06	46.6667	0.282
			42.08	46.6667	0.2705
			42.1	40	0.2611
			42.12	63.3333	0.2518
			42.14	45	0.2431
			42.16	36.6667	0.2341
			42.18	35	0.2271
			42.2	41.6667	0.22
			42.22	48.3333	0.2133
			42.24	30	0.2071
			42.26	36.6667	0.2011
			42.28	31.6667	0.1956
			42.3	41.6667	0.1897
			42.32	31.6667	0.1835
			42.34	41.6667	0.1782
			42.36	35	0.1739
			42.38	51.6667	0.1698
			42.4	35	0.1651
			42.42	33.3333	0.1615
			42.44	36.6667	0.1581
			42.46	36.6667	0.1541
			42.48	56.6667	0.1511
			42.5	53.3333	0.1482
			42.52	51.6667	0.1455
			42.54	31.6667	0.1422
			42.56	50	0.1398
			42.58	50	0.1369
			42.6	51.6667	0.1334
			42.62	56.6667	0.1315
			42.64	41.6667	0.1296
			42.66	61.6667	0.1279
			42.68	68.3333	0.1263
			42.7	61.6667	0.1249
			42.72	70	0.1229
			42.74	63.3333	0.1216
			42.76	76.6667	0.1205
			42.78	76.6667	0.1198
			42.8	61.6667	0.1183
			42.82	75	0.1175
			42.84	66.6667	0.1155
			42.86	80	0.115
			42.88	88.3333	0.1146
			42.9	110	0.1143
			42.92	95	0.1141
			42.94	80	0.1141
			42.96	106.667	0.1141
			42.98	81.6667	0.1144
			43128.3		0.1147
			43.02	136.667	0.1152
			43.04	113.333	0.1159
			43.06	136.667	0.1168
			43.08	151.667	0.1178
			43.1	195	0.1191
			43.12	198.333	0.1205
			43.14	148.333	0.1221
			43.16	190	0.1235
			43.18	208.333	0.1258
			43.2	190	0.1285
			43.22	185	0.1316
			43.24	208.333	0.1352
			43.26	156.667	0.1393
			43.28	156.667	0.1441
			43.3	123.333	0.1497
			43.32	130	0.1567
			43.34	121.667	0.1644
			43.36	113.333	0.1737
			43.38	103.333	0.1848
			43.4	131.667	0.1978
			43.42	91.6667	0.2148
			43.44	105	0.2369
			43.46	106.667	0.2651
			43.48	88.3333	0.3032
			43.5	83.3333	0.3555
			43.52	91.6667	0.4342
			43.54	96.6667	0.5585
			43.56	85	0.78
			43.58	81.6667	1.2836
			43.6	71.6667	2.6459
			43.62	78.3333	5.4774
			43.64	78.3333	6.8632
			43.66	81.6667	4.2295
			43.68	66.6667	2.6213
			43.7	83.3333	2.6505
			43.72	65	3.1863
			43.74	73.3333	4.0514
			43.76	63.3333	3.3034
			43.78	80	1.8724
			43.8	63.3333	1.3254
			43.82	66.6667	1.189
			43.84	83.3333	0.876
			43.86	75	0.6488
			43.88	75	0.5579
			43.9	76.6667	0.5332
			43.92	90	0.5395
			43.94	73.3333	0.5673
			43.96	111.667	0.614
			43.98	148.333	0.6851
			44148.3		0.786
			44.02	151.667	0.9285
			44.04	161.667	1.1333
			44.06	156.667	1.4407
			44.08	178.333	1.9283
			44.1	150	2.7916
			44.12	166.667	4.7171
			44.14	148.333	9.818
			44.16	135	20.4997
			44.18	130	26.8007
			44.2	190	18.0583
			44.22	185	13.9626
			44.24	161.667	17.1809
			44.26	148.333	17.7831
			44.28	138.333	17.7774
			44.3	135	14.535
			44.32	116.667	8.889
			44.34	96.6667	7.5898
			44.36	101.667	8.0603
			44.38	108.333	5.3384
			44.4	100	2.8484
			44.42	81.6667	1.7087
			44.44	55	1.216
			44.46	50	0.951
			44.48	46.6667	0.7813
			44.5	46.6667	0.664
			44.52	41.6667	0.581
			44.54	61.6667	0.5199
			44.56	50	0.4741
			44.58	33.3333	0.4388
			44.6	33.3333	0.4129
			44.62	46.6667	0.3937
			44.64	41.6667	0.3795
			44.66	26.6667	0.3713
			44.68	35	0.3673
			44.7	41.6667	0.3666
			44.72	45	0.3697
			44.74	31.6667	0.3759
			44.76	28.3333	0.386
			44.78	20	0.4009
			44.8	40	0.4205
			44.82	33.3333	0.4448
			44.84	31.6667	0.476
			44.86	40	0.5148
			44.88	30	0.5631
			44.9	23.3333	0.6233
			44.92	76.6667	0.6991
			44.94	33.3333	0.7955
[truncated: 2,503 more rows]

## Sheet: Figure 3a
		XANES data
	Figure 3a			Fe Foil				Catalyst 1				Catalyst 2
			E (eV)	Normalized XANES			E (eV)	Normalized XANES			E (eV)	Normalized (XANES)
			6911.2	0.00172092			6912.19	0.00454241			6912.36	0.00200316
			6916.2	0.00175665			6917.18	0.00412146			6917.36	0.00231954
			6921.2	0.00167431			6922.18	0.00365248			6922.36	0.00248001
			6926.2	0.0015256			6927.15	0.003322			6927.36	0.00250536
			6931.2	0.00128594			6932.18	0.0028746			6932.36	0.00266378
			6936.2	0.00114489			6937.18	0.00255016			6937.36	0.00264168
			6941.2	0.00116324			6942.14	0.00220627			6942.36	0.00244426
			6946.2	0.000963665			6947.19	0.0020834			6947.36	0.00253018
			6951.2	0.00073943			6952.17	0.00161495			6952.36	0.00208588
			6956.2	0.000654717			6957.17	0.00139114			6957.36	0.00198691
			6961.2	0.000543399			6962.16	0.00124707			6962.36	0.00170576
			6966.2	0.000463345			6967.15	0.000869485			6967.36	0.00158771
			6971.2	0.000443471			6972.19	0.000671459			6972.36	0.00123566
			6976.2	0.000343384			6977.17	0.000267081			6977.36	0.000844837
			6981.2	0.000201736			6982.18	0.000141231			6982.36	0.000386247
			6986.2	7.29974e-05			6987.17	-5.66362e-06			6987.36	0.000114276
			6991.2	7.89519e-05			6992.17	-0.000127794			6992.36	3.83595e-05
			6996.2	-0.000131549			6997.19	-0.000207434			6997.36	-0.00033467
			7001.2	-0.000164291			7002.18	-0.000374533			7002.36	-0.00050435
			7006.2	-0.000118595			7007.16	-0.000577345			7007.36	-0.000787311
			7011.2	-0.00020273			7012.17	-0.000613815			7012.36	-0.00102423
			7016.2	-0.000246415			7017.18	-0.000485563			7017.36	-0.00110798
			7021.2	-0.000310876			7022.16	-0.000664289			7022.36	-0.00130683
			7026.2	-0.000363243			7027.17	-0.000763046			7027.36	-0.00154609
			7031.2	-0.000438182			7032.18	-0.000679887			7032.36	-0.00162143
			7036.2	-0.00055318			7037.16	-0.000832843			7037.36	-0.00145412
			7041.2	-0.00050224			7042.18	0.0010451			7042.36	-0.00116162
			7046.2	-0.000599601			7047.18	-0.000847153			7047.36	-0.0011677
			7051.2	-0.00047047			7052.16	-0.000650653			7052.36	-0.000805362
			7056.2	-0.000464199			7057.17	-0.000518615			7057.36	-0.000324773
			7061.2	-0.000365039			7062.18	-0.000404117			7062.36	-0.000519923
			7062.2	-0.00030606			7063.16	-0.000308031			7063.36	-0.0002056
			7063.2	-0.000371299			7064.17	-0.000250744			7064.36	2.92389e-05
			7064.2	-0.000135701			7065.16	-0.000158233			7065.36	0.000337262
			7065.2	-0.000257659			7066.18	-0.000247196			7066.36	7.35675e-05
			7066.2	-0.000166702			7067.16	-8.39942e-05			7067.36	4.41715e-05
			7067.2	-0.000219074			7068.17	-0.000122753			7068.36	0.000439272
			7068.2	-3.81752e-05			7069.16	-0.000199936			7069.36	0.000455928
			7069.2	5.24262e-06			7070.17	-5.77431e-05			7070.36	6.67118e-05
			7070.2	-6.06452e-05			7071.18	-0.000186137			7071.36	0.000161027
			7071.2	8.19465e-05			7072.18	1.05867e-05			7072.36	0.000525133
			7072.2	4.36187e-05			7073.18	0.000183342			7073.36	0.000580457
			7073.2	0.000187578			7074.17	0.000596465			7074.36	0.000214278
			7074.2	0.000218561			7075.16	0.000633611			7075.36	0.000531747
			7075.2	0.00021427			7076.18	7.7167e-05			7076.36	0.000472394
			7076.2	0.000322898			7077.16	0.000394606			7077.36	0.000635912
			7077.2	0.000438446			7078.18	0.00044984			7078.36	0.000482592
			7078.2	0.000429688			7079.16	0.000538618			7079.36	0.000659546
			7079.2	0.000497804			7080.18	0.000591498			7080.36	0.000679616
			7080.2	0.000566657			7081.16	0.000814776			7081.36	0.000647268
			7081.2	0.000593474			7082.15	0.000835588			7082.36	0.000923015
			7082.2	0.000738457			7083.17	0.00101946			7083.36	0.00137129
			7083.2	0.000701283			7084.17	0.00119325			7084.36	0.00160366
			7084.2	0.000940061			7085.18	0.00150364			7085.36	0.00164203
			7085.2	0.000999735			7086.16	0.00149853			7086.36	0.00171209
			7086.2	0.00104672			7087.17	0.00165705			7087.36	0.00169023
			7087.2	0.00126145			7088.15	0.00178399			7088.36	0.00156577
			7088.2	0.00127641			7089.15	0.00204219			7089.36	0.002018
			7089.2	0.00145008			7090.17	0.00213415			7090.36	0.00235482
			7090.2	0.00167405			7091.18	0.00235853			7091.36	0.0024154
			7091.2	0.00182533			7092.17	0.00262276			7092.36	0.00281546
			7091.6	0.00193727			7093.17	0.002903			7092.76	0.00274889
			7092	0.00201491			7094.16	0.00316121			7093.16	0.00321017
			7092.4	0.00214037			7095.16	0.00344712			7093.56	0.00333752
			7092.8	0.00230431			7096.16	0.00385754			7093.96	0.00341987
			7093.2	0.00235568			7097.17	0.0042047			7094.36	0.00326691
			7093.6	0.00238741			7098.18	0.00457438			7094.76	0.00333347
			7094	0.00256907			7099.19	0.00495144			7095.16	0.00366295
			7094.4	0.0026073			7100.16	0.00542886			7095.56	0.00396473
			7094.8	0.00269879			7101.16	0.00587216			7095.96	0.0038662
			7095.2	0.00282683			7102.16	0.00644027			7096.36	0.00392891
			7095.6	0.00301571			7103.16	0.00706421			7096.76	0.00410035
			7096	0.00313008			7104.18	0.00776293			7097.16	0.00422145
			7096.4	0.00314417			7105.18	0.00866744			7097.56	0.00424236
			7096.8	0.00327944			7106.18	0.00964373			7097.96	0.00460094
			7097.2	0.00348099			7107.15	0.0108925			7098.36	0.00450233
			7097.6	0.0036025			7107.58	0.0115735			7098.76	0.00460569
			7098	0.00384077			7107.95	0.0122183			7099.16	0.00460299
			7098.4	0.00396221			7108.39	0.0126292			7099.56	0.00464233
			7098.8	0.00404839			7108.77	0.013849			7099.96	0.00468998
			7099.2	0.00429801			7109.15	0.0148303			7100.36	0.00494267
			7099.6	0.00455531			7109.58	0.0161764			7100.76	0.00505427
			7100	0.00467419			7109.97	0.017446			7101.16	0.00494975
			7100.4	0.00493053			7110.35	0.0194186			7101.56	0.00523113
			7100.8	0.00530884			7110.79	0.0226251			7101.96	0.00544937
			7101.2	0.00537632			7111.18	0.0267889			7102.36	0.00585933
			7101.6	0.00572627			7111.55	0.0328436			7102.76	0.00585291
			7102	0.00608484			7111.99	0.0409737			7103.16	0.00641208
			7102.4	0.006281			7112.37	0.0481264			7103.56	0.00618851
			7102.8	0.00672293			7112.75	0.0534256			7103.96	0.00655723
			7103.2	0.00700766			7113.19	0.0583163			7104.36	0.00658449
			7103.6	0.00747979			7113.57	0.0626717			7104.76	0.0071345
			7104	0.00799286			7113.96	0.066751			7105.16	0.00668471
			7104.4	0.00848261			7114.37	0.0693269			7105.56	0.00720861
			7104.8	0.00896895			7114.77	0.0711623			7105.96	0.00749533
			7105.2	0.00954164			7115.16	0.0735116			7106.36	0.00801145
			7105.6	0.0101842			7115.58	0.0767513			7106.76	0.00813765
			7106	0.010885			7115.97	0.0812327			7107.16	0.00845331
			7106.4	0.0116134			7116.36	0.0883144			7107.56	0.00897378
			7106.8	0.0125775			7116.78	0.0986538			7107.96	0.00949662
			7107.2	0.0137162			7117.16	0.110341			7108.36	0.0103962
			7107.6	0.0149783			7117.56	0.125146			7108.76	0.0109091
			7108	0.0163886			7117.98	0.142334			7109.16	0.0117933
			7108.4	0.0182615			7118.37	0.161979			7109.56	0.0125129
			7108.8	0.020462			7118.76	0.185444			7109.96	0.0136178
			7109.2	0.0230848			7119.18	0.21419			7110.36	0.0149362
			7109.6	0.0267972			7119.57	0.246531			7110.76	0.0168517
			7110	0.0318642			7119.95	0.286788			7111.16	0.0197135
			7110.4	0.0394004			7120.39	0.336278			7111.56	0.0236091
			7110.8	0.0513757			7120.77	0.389449			7111.96	0.0306034
			7111.2	0.0711971			7121.16	0.449083			7112.36	0.0396142
			7111.6	0.102161			7121.57	0.5096			7112.76	0.0474653
			7112	0.140638			7121.97	0.562972			7113.16	0.0530697
			7112.4	0.177924			7122.35	0.603845			7113.56	0.0566755
			7112.8	0.208248			7122.78	0.636627			7113.96	0.0600555
			7113.2	0.23171			7123.17	0.664531			7114.36	0.063414
			7113.6	0.251479			7123.57	0.695663			7114.76	0.0656715
			7114	0.269478			7123.98	0.730375			7115.16	0.0671489
			7114.4	0.286132			7124.36	0.767714			7115.56	0.0684413
			7114.8	0.300799			7124.76	0.809643			7115.96	0.0706712
			7115.2	0.312762			7125.19	0.853344			7116.36	0.0749409
			7115.6	0.321509			7125.56	0.89416			7116.76	0.0814631
			7116	0.327393			7125.96	0.937316			7117.16	0.0910664
			7116.4	0.331595			7126.38	0.979505			7117.56	0.103133
			7116.8	0.335233			7126.76	1.01663			7117.96	0.117028
			7117.2	0.341062			7127.15	1.05212			7118.36	0.134194
			7117.6	0.350463			7127.59	1.08508			7118.76	0.155126
			7118	0.365742			7127.97	1.11229			7119.16	0.180772
			7118.4	0.386399			7128.35	1.13841			7119.56	0.212037
			7118.8	0.41126			7128.78	1.16487			7119.96	0.250142
			7119.2	0.437944			7129.17	1.18748			7120.36	0.297093
			7119.6	0.46579			7129.56	1.20755			7120.76	0.356337
			7120	0.494364			7129.99	1.22395			7121.16	0.427638
			7120.4	0.524303			7130.37	1.23449			7121.56	0.50938
			7120.8	0.555018			7130.76	1.24013			7121.96	0.594891
			7121.2	0.58548			7131.19	1.24122			7122.36	0.672248
			7121.6	0.614529			7131.56	1.23886			7122.76	0.73047
			7122	0.64074			7131.96	1.23404			7123.16	0.769214
			7122.4	0.664111			7132.39	1.22702			7123.56	0.798731
			7122.8	0.68468			7132.77	1.21878			7123.96	0.828316
			7123.2	0.703243			7133.17	1.20836			7124.36	0.863342
			7123.6	0.719738			7133.57	1.19778			7124.76	0.903757
			7124	0.734938			7133.96	1.18772			7125.16	0.948268
			7124.4	0.748635			7134.36	1.17854			7125.56	0.995909
			7124.8	0.761434			7134.79	1.17156			7125.96	1.04544
			7125.2	0.773351			7135.16	1.16689			7126.36	1.09372
			7125.6	0.784707			7135.55	1.16324			7126.76	1.13917
			7126	0.795634			7135.98	1.15995			7127.16	1.17903
			7126.4	0.807097			7136.36	1.15677			7127.56	1.21048
			7126.8	0.818293			7136.76	1.15263			7127.96	1.23253
			7127.2	0.830494			7137.2	1.14765			7128.36	1.24658
			7127.6	0.843651			7137.57	1.14255			7128.76	1.25502
			7128	0.858156			7137.97	1.13645			7129.16	1.26113
			7128.4	0.874209			7138.39	1.13012			7129.56	1.26583
			7128.8	0.891318			7138.76	1.12372			7129.96	1.2686
			7129.2	0.909687			7139.16	1.1168			7130.36	1.26795
			7129.6	0.927833			7139.59	1.10963			7130.76	1.26341
			7130	0.945144			7139.97	1.10248			7131.16	1.25454
			7130.4	0.96036			7140.36	1.09494			7131.56	1.24352
			7130.8	0.972407			7140.78	1.08723			7131.96	1.23126
			7131.2	0.979722			7141.16	1.07957			7132.36	1.21837
			7131.6	0.981489			7141.56	1.07113			7132.76	1.20584
			7132	0.977595			7141.98	1.06258			7133.16	1.19281
			7132.4	0.968929			7142.36	1.05443			7133.56	1.17848
			7132.8	0.956441			7142.76	1.04566			7133.96	1.16323
			7133.2	0.942591			7143.19	1.03699			7134.36	1.14939
			7133.6	0.927673			7143.58	1.02869			7134.76	1.13836
			7134	0.91323			7143.96	1.02099			7135.16	1.13047
			7134.4	0.900039			7144.38	1.01348			7135.56	1.12564
			7134.8	0.888233			7144.77	1.00649			7135.96	1.12262
			7135.2	0.878307			7145.16	0.999565			7136.36	1.12022
			7135.6	0.870724			7145.58	0.99293			7136.76	1.11683
			7136	0.864725			7145.96	0.986736			7137.16	1.1119
			7136.4	0.860756			7146.35	0.980691			7137.56	1.10564
			7136.8	0.858364			7146.8	0.97466			7137.96	1.09881
			7137.2	0.857452			7147.17	0.969224			7138.36	1.09125
			7137.6	0.858284			7147.56	0.963584			7138.76	1.08427
			7138	0.86059			7147.98	0.95793			7139.16	1.07727
			7138.4	0.863942			7148.36	0.952541			7139.56	1.07058
			7138.8	0.868633			7148.75	0.946846			7139.96	1.06503
			7139.2	0.873846			7149.19	0.940915			7140.36	1.05944
			7139.6	0.879474			7149.56	0.935048			7140.76	1.05381
			7140	0.884944			7149.96	0.928831			7141.16	1.04821
			7140.4	0.889975			7150.38	0.922656			7141.56	1.04242
			7140.8	0.894393			7150.76	0.91667			7141.96	1.03654
			7141.2	0.898174			7151.16	0.910671			7142.36	1.02944
			7141.6	0.900431			7151.58	0.905256			7142.76	1.02187
			7142	0.90183			7151.97	0.900229			7143.16	1.01411
			7142.4	0.902144			7152.93	0.887794			7143.56	1.00595
			7142.8	0.901566			7153.66	0.87793			7143.96	0.998264
			7143.2	0.900204			7154.42	0.872072			7144.36	0.99066
			7143.6	0.898861			7155.19	0.864968			7144.76	0.983697
			7144	0.897438			7155.94	0.858392			7145.16	0.976495
			7144.4	0.896518			7156.76	0.853095			7145.56	0.969789
			7144.8	0.896233			7157.52	0.849666			7145.96	0.96342
			7145.2	0.896754			7158.31	0.848077			7146.36	0.956964
			7145.6	0.898324			7159.13	0.848515			7146.76	0.9509
			7146	0.900859			7159.93	0.850624			7147.16	0.945021
			7146.4	0.904279			7160.72	0.854439			7147.56	0.939209
			7146.8	0.908759			7161.58	0.860047			7147.96	0.933515
			7147.2	0.914667			7162.39	0.866792			7148.36	0.927984
			7147.6	0.920732			7163.2	0.875043			7148.76	0.922095
			7148	0.927636			7164.06	0.8847			7149.16	0.915864
			7148.4	0.934011			7164.9	0.894889			7149.56	0.909302
			7148.8	0.940821			7165.74	0.905849			7149.96	0.902584
			7149.2	0.946957			7166.64	0.91728			7150.36	0.896127
			7149.6	0.952044			7167.51	0.928159			7150.76	0.889215
			7150	0.956726			7168.37	0.938913			7151.16	0.882911
			7150.4	0.959052			7169.24	0.949649			7151.56	0.876027
			7150.8	0.961814			7170.14	0.960693			7151.96	0.868693
			7151.2	0.96523			7171.04	0.971624			7152.36	0.863672
			7151.94	0.968681			7171.91	0.982324			7153.1	0.855193
			7152.7	0.97506			7172.84	0.992728			7153.86	0.849962
			7153.45	0.978636			7173.78	1.00114			7154.61	0.845267
			7154.22	0.980264			7174.69	1.00812			7155.38	0.84049
			7154.99	0.979986			7175.6	1.01451			7156.15	0.836515
			7155.77	0.97816			7176.52	1.01923			7156.93	0.834181
			7156.56	0.975738			7177.52	1.02173			7157.72	0.83372
			7157.35	0.973648			7178.45	1.0227			7158.51	0.835574
			7158.15	0.972568			7179.4	1.02318			7159.31	0.839364
			7158.95	0.972659			7180.35	1.02355			7160.11	0.845066
			7159.77	0.972989			7181.35	1.02368			7160.93	0.852007
			7160.59	0.973457			7182.32	1.02362			7161.75	0.860348
			7161.41	0.973189			7183.3	1.02324			7162.57	0.870269
			7162.25	0.972267			7184.28	1.02267			7163.41	0.880711
			7163.09	0.97049			7185.28	1.02192			7164.25	0.89217
			7163.94	0.968212			7186.29	1.0207			7165.1	0.904276
			7164.79	0.965792			7187.32	1.01963			7165.95	0.9161
			7165.65	0.963654			7188.35	1.01855			7166.81	0.928025
			7166.52	0.962205			7189.35	1.01737			7167.68	0.938672
			7167.4	0.961115			7190.39	1.01585			7168.56	0.949096
			7168.28	0.960366			7191.42	1.01437			7169.44	0.959538
			7169.17	0.959082			7192.47	1.01234			7170.33	0.969607
			7170.06	0.957306			7193.51	1.01001			7171.22	0.980003
			7170.97	0.954807			7194.58	1.00745			7172.12	0.991121
			7171.88	0.950767			7195.67	1.00445			7173.03	1.00099
			7172.79	0.945312			7196.73	1.00162			7173.95	1.00877
			7173.71	0.938941			7197.8	0.998788			7174.87	1.01425
			7174.64	0.93175			7198.88	0.996185			7175.81	1.01821
			7175.58	0.923869			7199.99	0.994018			7176.74	1.0202
			7176.52	0.915583			7201.09	0.992026			7177.68	1.02038
			7177.48	0.907651			7202.2	0.990414			7178.64	1.01919
			7178.43	0.900938			7203.32	0.988779			7179.59	1.01788
			7179.4	0.896275			7204.43	0.987235			7180.56	1.01636
			7180.37	0.893765			7205.57	0.985685			7181.53	1.01535
			7181.35	0.893668			7206.71	0.98406			7182.51	1.01396
			7182.33	0.89525			7207.85	0.982269			7183.49	1.01249
			7183.32	0.898001			7209	0.980444			7184.48	1.01127
			7184.32	0.901907			7210.16	0.978565			7185.48	1.00951
			7185.33	0.907634			7211.31	0.976759			7186.49	1.00763
			7186.34	0.914908			7212.48	0.974845			7187.5	1.00569
			7187.36	0.923831			7213.64	0.97301			7188.52	1.00374
			7188.39	0.933185			7214.86	0.9712			7189.55	1.0015
			7189.42	0.943202			7216.03	0.969734			7190.58	0.999159
			7190.46	0.953252			7217.22	0.968659			7191.62	0.996679
			7191.51	0.964162			7218.44	0.967509			7192.66	0.994025
			7192.56	0.974738			7219.64	0.966657			7193.72	0.990518
			7193.62	0.983187			7220.87	0.966114			7194.78	0.98719
			7194.69	0.987999			7222.09	0.965956			7195.85	0.983036
			7195.76	0.988438			7223.34	0.965721			7196.92	0.970081
			7196.84	0.976988			7224.56	0.965929			7198	0.966721
			7197.93	0.974178			7225.82	0.966411			7199.09	0.97319
			7199.02	0.970961			7227.06	0.967263			7200.18	0.970975
			7200.12	0.961457			7228.35	0.968363			7201.29	0.969851
			7201.23	0.951174			7229.6	0.96955			7202.39	0.968687
			7202.35	0.940158			7230.86	0.970988			7203.51	0.968318
			7203.47	0.928428			7232.14	0.972685			7204.63	0.967844
			7204.6	0.9171			7233.44	0.974355			7205.76	0.967376
			7205.74	0.906968			7234.71	0.976189			7206.9	0.966145
			7206.88	0.900117			7236.02	0.978048			7208.04	0.965424
			7208.03	0.89796			7237.34	0.979975			7209.19	0.964454
			7209.19	0.901978			7238.63	0.981807			7210.35	0.962807
			7210.35	0.913242			7239.95	0.984017			7211.51	0.960905
			7211.52	0.931363			7241.28	0.986128			7212.68	0.959444
			7212.7	0.956164			7242.62	0.988375			7213.86	0.957914
			7213.88	0.984839			7244	0.99074			7215.04	0.956415
			7215.07	1.01509			7245.34	0.992722			7216.23	0.955257
			7216.27	1.04364			7246.68	0.994758			7217.43	0.954247
			7217.48	1.06904			7248.03	0.99651			7218.63	0.95306
			7218.69	1.08888			7249.41	0.997972			7219.85	0.95217
			7219.9	1.1021			7250.8	0.999394			7221.06	0.952104
			7221.13	1.10764			7252.17	1.00061			7222.29	0.952082
			7222.36	1.10552			7253.55	1.00167			7223.52	0.952308
			7223.6	1.09553			7254.96	1.00282			7224.76	0.953025
			7224.85	1.07958			7256.35	1.00377			7226.01	0.953428
			7226.1	1.05957			7257.78	1.00475			7227.26	0.955219
			7227.36	1.03793			7259.2	1.00504			7228.52	0.956641
			7228.62	1.01502			7260.61	1.00594			7229.78	0.958684
			7229.9	0.99229			7262.05	1.00781			7231.06	0.960785
			7231.18	0.970447			7263.47	1.00834			7232.34	0.963008
			7232.47	0.950078			7264.92	1.00875			7233.62	0.964674
			7233.76	0.931888			7266.39	1.01			7234.92	0.967588
			7235.06	0.917744			7267.85	1.01038			7236.22	0.969485
			7236.37	0.907629			7269.32	1.0047			7237.53	0.971989
			7237.68	0.901923			7270.76	1.00802			7238.84	0.974566
			7239	0.899871			7272.26	1.00562			7240.16	0.977131
			7240.33	0.901753			7273.74	1.00463			7241.49	0.980339
			7241.67	0.906628			7275.25	1.0051			7242.83	0.983574
			7243.01	0.914332			7276.75	1.00424			7244.17	0.986674
			7244.36	0.923068			7278.24	1.0032			7245.52	0.989539
			7245.71	0.932651			7279.74	1.00197			7246.87	0.991775
			7247.08	0.941395			7281.27	1.00074			7248.24	0.994041
			7248.44	0.947762			7282.81	0.999435			7249.6	0.996302
			7249.82	0.951368			7284.35	0.998142			7250.98	0.997391
			7251.2	0.951975			7285.87	0.996672			7252.36	0.998687
			7252.6	0.949754			7287.41	0.995406			7253.76	0.99967
			7253.99	0.946425			7289	0.994432			7255.15	1.00079
			7255.4	0.94303			7290.55	0.993614			7256.56	1.0019
			7256.81	0.941432			7292.13	0.993208			7257.97	1.00254
			7258.22	0.943012			7293.68	0.992995			7259.38	1.00327
			7259.65	0.947339			7295.3	0.993148			7260.81	1.00339
			7261.08	0.953			7296.88	0.993484			7262.24	1.00393
			7262.52	0.95906			7298.45	0.993829			7263.68	1.00417
			7263.96	0.964264			7300.08	0.994287			7265.12	1.00467
			7265.41	0.970111			7301.67	0.994779			7266.57	1.00274
			7266.87	0.97391			7303.29	0.99537			7268.03	1.00363
			7268.34	0.979386			7304.9	0.995907			7269.5	1.003
			7269.81	0.98689			7306.54	0.996262			7270.97	1.00247
			7271.29	0.996644			7308.19	0.996627			7272.45	1.00172
			7272.78	1.00653			7309.82	0.997001			7273.94	1.001
			7274.27	1.01527			7311.47	0.997196			7275.43	1.00028
			7275.77	1.02143			7313.14	0.99753			7276.93	0.999546
			7277.28	1.02569			7314.81	0.997843			7278.44	0.999035
			7278.79	1.02984			7316.47	0.998166			7279.95	0.997608
			7280.31	1.03526			7318.17	0.998321			7281.47	0.99665
			7281.84	1.04182			7319.83	0.998561			7283	0.99593
			7283.37	1.04937			7321.52	0.998455			7284.53	0.994431
			7284.91	1.05667			7323.29	0.99838			7286.07	0.993127
			7286.46	1.06325			7324.94	0.99824			7287.62	0.992195
			7288.02	1.06777			7326.61	0.998093			7289.18	0.991254
			7289.58	1.06831			7328.42	0.998149			7290.74	0.991043
			7291.15	1.0636			7330.11	0.998013			7292.31	0.990701
			7292.72	1.05349			7331.8	0.997894			7293.88	0.991291
			7294.3	1.04027			7333.57	0.997975			7295.46	0.9914
			7295.89	1.02553			7335.3	0.998132			7297.05	0.992116
			7297.49	1.01126			7337.13	0.998118			7298.65	0.992931
			7299.09	0.998245			7338.83	0.998084			7300.25	0.993858
			7300.7	0.986907			7340.59	0.998286			7301.86	0.99476
			7302.32	0.977248			7342.38	0.998432			7303.48	0.99546
			7303.94	0.96967			7344.14	0.998329			7305.1	0.995587
			7305.57	0.964137			7345.96	0.998213			7306.73	0.996935
			7307.21	0.960148			7347.7	0.998357			7308.37	0.997236
			7308.85	0.958311			7349.52	0.998528			7310.01	0.998329
			7310.5	0.957962			7351.35	0.998545			7311.66	0.998761
			7312.16	0.959486			7353.15	0.998635			7313.32	0.999228
			7313.83	0.961095			7354.99	0.998707			7314.99	0.999752
			7315.5	0.962261			7356.79	0.998859			7316.66	1.00067
			7317.18	0.963004			7358.66	0.998898			7318.34	1.00137
			7318.86	0.963722			7360.51	0.999117			7320.02	1.00207
			7320.55	0.964473			7362.31	0.999218			7321.72	1.00259
			7322.25	0.96488			7364.19	0.999375			7323.41	1.00284
			7323.96	0.965843			7366.06	0.999662			7325.12	1.00321
			7325.67	0.966678			7367.95	0.999874			7326.83	1.00329
			7327.39	0.967801			7369.78	1.00015			7328.55	1.00366
			7329.12	0.966578			7371.7	1.0003			7330.28	1.00095
			7330.85	0.967681			7373.6	1.00064			7332.01	1.00379
			7332.59	0.966015			7375.48	1.00078			7333.75	1.00434
			7334.34	0.963262			7377.4	1.00093			7335.5	1.00463
			7336.09	0.961064			7379.28	1.00126			7337.25	1.00469
			7337.85	0.960078			7381.22	1.00159			7339.01	1.00538
			7339.62	0.961048			7383.16	1.00219			7340.78	1.00536
			7341.4	0.964197			7385.08	1.00269			7342.56	1.00528
			7343.18	0.969922			7387.02	1.00314			7344.34	1.0054
			7344.97	0.978289			7388.95	1.00319			7346.13	1.00559
			7346.76	0.988259			7390.92	1.00373			7347.92	1.0056
			7348.56	0.998473			7392.85	1.00391			7349.72	1.00565
			7350.37	1.00827			7394.86	1.00404			7351.53	1.00578
			7352.19	1.01758			7396.81	1.00384			7353.35	1.00569
			7354.01	1.0262			7398.78	1.00381			7355.17	1.00566
			7355.84	1.03409			7400.8	1.00353			7357	1.00569
			7357.68	1.0419			7402.78	1.00322			7358.84	1.00543
			7359.52	1.04896			7404.77	1.00275			7360.68	1.0057
			7361.37	1.05517			7406.8	1.0023			7362.53	1.00564
			7363.23	1.06015			7408.78	1.00209			7364.39	1.00548
			7365.09	1.06333			7410.84	1.00195			7366.25	1.00508
			7366.96	1.06429			7412.86	1.00171			7368.12	1.00514
			7368.84	1.06277			7414.88	1.00158			7370	1.00526
			7370.72	1.05873			7416.94	1.00135			7371.88	1.00487
			7372.61	1.05162			7418.96	1.00113			7373.77	1.00443
			7374.51	1.04167			7421.04	1.0009			7375.67	1.00413
			7376.42	1.02839			7423.09	1.0007			7377.58	1.0039
			7378.33	1.01329			7425.16	1.00106			7379.49	1.00392
			7380.25	0.997949			7427.26	1.00003			7381.41	1.0035
			7382.17	0.984022			7429.32	1.00016			7383.33	1.00373
			7384.11	0.973803			7431.45	0.99997			7385.27	1.00399
			7386.05	0.967784			7433.52	0.999632			7387.2	1.00422
			7387.99	0.966041			7435.62	0.999371			7389.15	1.00385
			7389.94	0.967081			7437.74	0.999233			7391.1	1.00406
			7391.9	0.970438			7439.84	0.998977			7393.06	1.00374
			7393.87	0.974681			7441.98	0.998988			7395.03	1.00355
			7395.85	0.97894			7444.11	0.998737			7397.01	1.00288
			7397.83	0.981817			7446.23	0.998828			7398.99	1.00267
			7399.81	0.983321			7448.39	0.998725			7400.97	1.00234
			7401.81	0.984193			7450.55	0.998867			7402.97	1.00144
			7403.81	0.984717			7452.68	0.999118			7404.97	1.00093
			7405.82	0.985638			7454.9	0.999205			7406.98	1.00036
			7407.83	0.987011			7457.04	0.999206			7408.99	0.999406
			7409.85	0.988432			7459.23	1.00005			7411.01	0.998746
			7411.88	0.990021			7461.41	0.999514			7413.04	0.998337
			7413.92	0.991575			7463.57	0.999599			7415.08	0.997783
			7415.96	0.992622			7465.8	0.999674			7417.12	0.997195
			7418.01	0.993005			7468.01	0.999928			7419.17	0.99689
			7420.06	0.992375			7470.21	1.00004			7421.23	0.996451
			7422.13	0.991166			7472.44	1.00008			7423.29	0.995693
			7424.2	0.988861			7474.69	1.00024			7425.36	0.995232
			7426.27	0.987019			7476.91	1.00048			7427.44	0.994715
			7428.36	0.986026			7479.14	1.00055			7429.52	0.994395
			7430.45	0.986795			7481.4	1.00066			7431.61	0.994066
			7432.55	0.988391			7483.64	1.00076			7433.7	0.994161
			7434.65	0.99045			7485.9	1.00084			7435.81	0.994047
			7436.76	0.99338			7488.18	1.00097			7437.92	0.994035
			7438.88	0.997409			7490.46	1.00099			7440.04	0.994075
			7441	1.00285			7492.72	1.00102			7442.16	0.993946
			7443.14	1.00878			7495.03	1.00157			7444.3	0.994283
			7445.27	1.01458			7497.35	1.00115			7446.43	0.995073
			7447.42	1.02039			7499.63	1.0012			7448.58	0.994465
			7449.57	1.02409			7501.93	1.00115			7450.73	0.995159
			7451.73	1.02683			7504.24	1.00132			7452.89	0.995152
			7453.9	1.02822			7506.59	1.0013			7455.06	0.995463
			7456.07	1.02876			7508.9	1.00121			7457.23	0.995693
			7458.25	1.02925			7511.24	0.998993			7459.41	0.995819
			7460.44	1.02905			7513.59	1.00137			7461.6	0.99611
			7462.63	1.028			7515.94	1.0009			7463.79	0.995556
			7464.83	1.0257			7518.31	1.00088			7465.99	0.996631
			7467.03	1.02278			7520.66	1.00075			7468.2	0.996996
			7469.25	1.01903			7523.03	1.00073			7470.41	0.99716
			7471.47	1.01442			7525.43	1.00065			7472.63	0.997224
			7473.7	1.01074			7527.81	1.00063			7474.86	0.99752
			7475.93	1.00774			7530.2	1.00062			7477.09	0.997634
			7478.18	1.00536			7532.56	1.00034			7479.33	0.997779
			7480.42	1.00296			7535	1.0003			7481.58	0.997706
			7482.68	1.00033			7537.42	1.00011			7483.84	0.99818
			7484.94	0.997133			7539.83	1.00005			7486.1	0.997986
			7487.21	0.993888			7542.25	0.999804			7488.37	0.998395
			7489.48	0.990588			7544.69	0.999548			7490.65	0.998596
			7491.77	0.987895			7547.14	0.999406			7492.93	0.998988
			7494.06	0.986133			7549.6	0.99927			7495.22	0.999075
			7496.35	0.98609			7552.05	0.999345			7497.51	0.999436
			7498.66	0.987206			7554.49	0.999214			7499.82	0.99941
			7500.97	0.988996			7556.94	0.999141			7502.13	0.999775
			7503.28	0.991054			7559.43	0.999153			7504.44	0.999681
			7505.61	0.992977			7561.94	0.999332			7506.77	0.999963
			7507.94	0.994204			7564.39	0.999025			7509.1	0.99996
			7510.28	0.995021			7566.91	0.999026			7511.44	1.00005
			7512.62	0.995149			7569.42	0.999034			7513.78	1.00039
			7514.97	0.994953			7571.89	0.999193			7516.13	1.00034
			7517.33	0.994613			7574.43	0.999346			7518.49	1.00076
			7519.7	0.994575			7576.97	0.999356			7520.85	1.00087
			7522.07	0.994796			7579.5	0.999349			7523.23	1.00126
			7524.45	0.995348			7582.01	0.999558			7525.61	1.00161
			7526.83	0.996479			7584.56	0.999483			7527.99	1.0021
			7529.23	0.998005			7587.11	0.999587			7530.39	1.00255
			7531.62	0.999263			7589.65	0.999605			7532.78	1.00277
			7534.03	0.999914			7592.22	0.999595			7535.19	1.00295
			7536.44	1.00003			7594.8	0.999655			7537.6	1.00327
			7538.86	1.00013			7597.38	0.999855			7540.02	1.00323
			7541.29	0.999838			7599.98	0.999696			7542.45	1.00388
			7543.72	0.999737			7602.57	0.999678			7544.88	1.00411
			7546.16	0.999419			7605.16	0.999715			7547.32	1.00422
			7548.61	0.999707			7607.78	0.999774			7549.77	1.00451
			7551.07	1.00045			7610.38	0.999645			7552.23	1.00493
			7553.53	1.00185			7612.99	0.999782			7554.69	1.00531
			7556	1.00407			7615.64	0.999801			7557.16	1.00547
			7558.47	1.00648			7618.25	0.999786			7559.63	1.00585
			7560.95	1.00869			7620.9	0.999902			7562.11	1.00597
			7563.44	1.01026			7623.55	0.999939			7564.6	1.00627
			7565.94	1.01096			7626.22	0.999983			7567.1	1.00684
			7568.44	1.01054			7628.84	1.00003			7569.6	1.00759
			7570.95	1.00937			7631.52	1.0001			7572.11	1.00806
			7573.46	1.00727			7634.28	1.00107			7574.62	1.00826
			7575.99	1.00464			7636.9	1.00049			7577.15	1.00819
			7578.52	1.00162			7639.54	0.99996			7579.68	1.00863
			7581.05	0.998636			7642.27	0.999919			7582.21	1.00898
			7583.6	0.996043			7644.98	0.999771			7584.76	1.00929
			7586.15	0.994313			7647.68	0.999803			7587.31	1.00961
			7588.71	0.993101			7650.41	0.999888			7589.87	1.00979
			7591.27	0.992415			7653.11	0.99986			7592.43	1.01
			7593.84	0.992311			7655.86	0.999985			7595	1.00985
			7596.42	0.992361			7658.59	0.999943			7597.58	1.01037
			7599	0.99266			7661.31	0.999877			7600.16	1.01011
			7601.6	0.992778			7665.15	1			7602.76	1.01074
			7604.19	0.99246			7668.83	1.00024			7605.35	1.01075
			7606.8	0.991597			7672.53	1.00039			7607.96	1.01079
			7609.41	0.99047			7676.22	1.00052			7610.57	1.01112
			7612.03	0.989026			7679.95	1.00068			7613.19	1.01096
			7614.66	0.988323			7683.69	1.00106			7615.82	1.01145
			7617.29	0.98783			7687.43	1.00153			7618.45	1.01162
			7619.93	0.988276			7691.15	1.00231			7621.09	1.01158
			7622.58	0.989078			7694.92	1.00339			7623.74	1.01195
			7625.23	0.98957			7698.69	1.00513			7626.39	1.01206
			7627.89	0.989816			7702.52	1.00835			7629.05	1.01236
			7630.56	0.989579			7706.31	1.01719			7631.72	1.0125
			7633.23	0.988681			7710.1	1.11798			7634.39	1.01272
			7635.91	0.987562			7713.92	1.24162			7637.07	1.01269
			7638.6	0.985797			7717.77	1.48656			7639.76	1.01293
			7641.29	0.984322			7721.65	1.59772			7642.45	1.01319
			7644	0.98289			7725.51	1.69452			7645.15	1.0135
			7646.7	0.98148			7729.38	1.74617			7647.86	1.01406
			7649.42	0.980919			7733.26	1.77962			7650.58	1.01436
			7652.14	0.980237			7737.14	1.76851			7653.3	1.01481
			7654.87	0.979969							7656.03	1.01508
			7657.61	0.979605							7658.77	1.01588
			7660.35	0.979755							7661.51	1.01609
			7664.18	0.980162
			7667.87	0.9809
			7671.56	0.98182
			7675.26	0.982416
			7678.98	0.983166
			7682.71	0.983021
			7686.45	0.982509
			7690.2	0.981063
			7693.97	0.9794
			7697.75	0.977838
			7701.54	0.976251
			7705.34	0.974699

## Sheet: Figure 3b
		FT-EAFS data
	Figure 3b			Fe Foil x (1/20)	Catalyst 1	Catalyst 2
			Radial distance (Å)	/χ (R)	/χ (R)	/χ (R)
			0	0.000416672	0.0560131	0.481572
			0.0306796	0.00246	0.0576324	0.479104
			0.0613592	0.00521	0.0624733	0.471517
			0.0920388	0.00851	0.0704812	0.458276
			0.122718	0.01235	0.0815455	0.438564
			0.153398	0.01659	0.0954622	0.411386
			0.184078	0.02096	0.111887	0.375714
			0.214757	0.02515	0.130294	0.330709
			0.245437	0.0288	0.149959	0.276151
			0.276117	0.03158	0.169959	0.213609
			0.306796	0.03314	0.189217	0.151094
			0.337476	0.03323	0.206569	0.121568
			0.368155	0.03163	0.220874	0.172522
			0.398835	0.02823	0.231174	0.277509
			0.429515	0.02311	0.236914	0.407447
			0.460194	0.01665	0.238265	0.552833
			0.490874	0.01055	0.236567	0.709207
			0.521553	0.01129	0.234873	0.873094
			0.552233	0.02008	0.238249	1.04103
			0.582913	0.03137	0.252963	1.20931
			0.613592	0.04318	0.283998	1.37394
			0.644272	0.05458	0.332683	1.53065
			0.674952	0.06482	0.396873	1.67502
			0.705631	0.07318	0.472748	1.80254
			0.736311	0.07898	0.556156	1.90873
			0.76699	0.08162	0.643157	1.98929
			0.79767	0.08055	0.730212	2.04023
			0.82835	0.07535	0.814331	2.05801
			0.859029	0.06575	0.893287	2.03971
			0.889709	0.05164	0.965894	1.98317
			0.920388	0.03324	1.03236	1.88717
			0.951068	0.01234	1.09459	1.75172
			0.981748	0.01974	1.15648	1.57836
			1.01243	0.04878	1.2238	1.37102
			1.04311	0.08104	1.3037	1.13775
			1.07379	0.11479	1.40357	0.896054
			1.10447	0.14875	1.52953	0.688518
			1.13515	0.18153	1.68508	0.610947
			1.16583	0.21166	1.87042	0.745869
			1.1965	0.23764	2.0826	1.03152
			1.22718	0.25792	2.31612	1.38472
			1.25786	0.27103	2.56379	1.76478
			1.28854	0.27563	2.81733	2.15131
			1.31922	0.27061	3.06798	2.53117
			1.3499	0.25538	3.30687	2.89424
			1.38058	0.23025	3.52536	3.23193
			1.41126	0.19764	3.71534	3.53677
			1.44194	0.16542	3.8695	3.80228
			1.47262	0.1534	3.98158	4.02301
			1.5033	0.18631	4.04657	4.19457
			1.53398	0.26335	4.06095	4.31376
			1.56466	0.36988	4.02284	4.37861
			1.59534	0.49678	3.93215	4.38844
			1.62602	0.6393	3.79068	4.3439
			1.6567	0.7943	3.60222	4.24694
			1.68738	0.95914	3.37263	4.10082
			1.71806	1.13129	3.10997	3.91004
			1.74874	1.30818	2.82459	3.68026
			1.77942	1.48715	2.52946	3.41823
			1.8101	1.66551	2.24052	3.13168
			1.84078	1.84052	1.97683	2.82924
			1.87146	2.00944	1.75988	2.52034
			1.90214	2.16961	1.6099	2.21517
			1.93282	2.31849	1.5381	1.92462
			1.9635	2.45367	1.53885	1.6601
			1.99418	2.57297	1.59054	1.43293
			2.02485	2.67445	1.66532	1.2528
			2.05553	2.75645	1.73827	1.12461
			2.08621	2.81762	1.79095	1.04487
			2.11689	2.85696	1.81139	1.00092
			2.14757	2.87381	1.79296	0.974855
			2.17825	2.86788	1.73332	0.949343
			2.20893	2.83924	1.63381	0.911295
			2.23961	2.78831	1.49914	0.852828
			2.27029	2.71587	1.33762	0.771038
			2.30097	2.62302	1.16204	0.668016
			2.33165	2.51117	0.991804	0.552484
			2.36233	2.38202	0.855761	0.445649
			2.39301	2.23752	0.790023	0.391769
			2.42369	2.07985	0.817604	0.439044
			2.45437	1.9114	0.924991	0.57568
			2.48505	1.73472	1.07636	0.757563
			2.51573	1.55252	1.2398	0.955496
			2.54641	1.36768	1.39407	1.15318
			2.57709	1.18325	1.52583	1.34004
			2.60777	1.00255	1.62686	1.50827
			2.63845	0.82933	1.69236	1.65168
			2.66913	0.66824	1.72017	1.76542
			2.69981	0.5257	1.71026	1.84583
			2.73049	0.41159	1.66444	1.89041
			2.76117	0.34015	1.58618	1.89785
			2.79184	0.3223	1.48039	1.86799
			2.82252	0.3493	1.35325	1.80185
			2.8532	0.39801	1.21211	1.70152
			2.88388	0.44986	1.06543	1.57021
			2.91456	0.49478	0.92274	1.41212
			2.94524	0.52793	0.794474	1.23247
			2.97592	0.54725	0.691227	1.03764
			3.0066	0.55231	0.621284	0.835613
			3.03728	0.5438	0.586411	0.6376
			3.06796	0.5234	0.579336	0.463044
			3.09864	0.49381	0.586926	0.352174
			3.12932	0.45891	0.596159	0.356768
			3.16	0.42401	0.59766	0.455372
			3.19068	0.39586	0.586248	0.584052
			3.22136	0.38174	0.560343	0.708515
			3.25204	0.38698	0.521373	0.814358
			3.28272	0.41209	0.473549	0.894747
			3.3134	0.45269	0.424017	0.946192
			3.34408	0.50206	0.383007	0.967145
			3.37476	0.5536	0.362341	0.957462
			3.40544	0.60176	0.36997	0.918148
			3.43612	0.6421	0.404014	0.8512
			3.4668	0.67113	0.454698	0.759478
			3.49748	0.68613	0.511115	0.646603
			3.52816	0.68503	0.564814	0.516882
			3.55884	0.66636	0.610129	0.375405
			3.58952	0.62923	0.643633	0.229057
			3.62019	0.5733	0.66366	0.0982287
			3.65087	0.49883	0.669991	0.12014
			3.68155	0.40669	0.663651	0.250853
			3.71223	0.29873	0.646734	0.382295
			3.74291	0.17947	0.622218	0.501372
			3.77359	0.07868	0.59369	0.603215
			3.80427	0.1484	0.564943	0.684677
			3.83495	0.29746	0.539377	0.743623
			3.86563	0.45974	0.519277	0.778804
			3.89631	0.62673	0.505188	0.789844
			3.92699	0.79422	0.495721	0.77724
			3.95767	0.95874	0.487966	0.742379
			3.98835	1.11707	0.478286	0.687575
			4.01903	1.26617	0.463117	0.616184
			4.04971	1.40327	0.439529	0.532907
			4.08039	1.52583	0.405502	0.444559
			4.11107	1.63165	0.360007	0.361878
			4.14175	1.7189	0.302974	0.302471
			4.17243	1.78613	0.235194	0.288321
			4.20311	1.83236	0.158197	0.325278
			4.23379	1.85702	0.0741468	0.39451
			4.26447	1.86001	0.0154518	0.474922
			4.29515	1.84168	0.1052	0.553401
			4.32583	1.80281	0.194288	0.622449
			4.35651	1.74459	0.279202	0.677559
			4.38719	1.66859	0.35714	0.715964
			4.41786	1.5767	0.425616	0.736093
			4.44854	1.47111	0.482557	0.737326
			4.47922	1.35426	0.526392	0.719866
			4.5099	1.22874	0.55612	0.684656
			4.54058	1.09733	0.571348	0.633326
			4.57126	0.9629	0.572316	0.568155
			4.60194	0.82848	0.559882	0.492084
			4.63262	0.69727	0.535505	0.408863
			4.6633	0.57286	0.501197	0.323542
			4.69398	0.45965	0.459474	0.244013
			4.72466	0.36372	0.413305	0.184967
			4.75534	0.29379	0.366044	0.16913
			4.78602	0.25962	0.321327	0.200682
			4.8167	0.26296	0.28281	0.254719
			4.84738	0.29186	0.25357	0.311252
			4.87806	0.33113	0.235079	0.360942
			4.90874	0.37083	0.226335	0.399333
			4.93942	0.40597	0.224165	0.424131
			4.9701	0.43434	0.224707	0.43425
			5.00078	0.45526	0.224841	0.429463
			5.03146	0.46886	0.222827	0.410251
			5.06214	0.47574	0.218353	0.377745
			5.09282	0.47678	0.212331	0.333731
			5.1235	0.47295	0.206572	0.280785
			5.15418	0.46529	0.203272	0.222775
			5.18486	0.45475	0.204234	0.166559
			5.21553	0.44215	0.210076	0.126984
			5.24621	0.42815	0.219898	0.127733
			5.27689	0.41316	0.231643	0.168202
			5.30757	0.39743	0.242807	0.224779
			5.33825	0.38098	0.251015	0.283245
			5.36893	0.3637	0.254347	0.337258
			5.39961	0.34538	0.25147	0.383458
			5.43029	0.32577	0.241695	0.419788
			5.46097	0.30467	0.225008	0.444968
			5.49165	0.28192	0.202139	0.458314
			5.52233	0.25749	0.174736	0.459653
			5.55301	0.23146	0.145806	0.449281
			5.58369	0.20409	0.120658	0.427916
			5.61437	0.17585	0.107562	0.39666
			5.64505	0.14754	0.113295	0.356949
			5.67573	0.12049	0.134841	0.310511
			5.70641	0.09715	0.163474	0.259327
			5.73709	0.08183	0.192352	0.205643
			5.76777	0.07966	0.217279	0.152124
			5.79845	0.09126	0.235643	0.102599
			5.82913	0.11168	0.245777	0.0653784
			5.85981	0.13605	0.246701	0.0587393
			5.89049	0.16152	0.238007	0.0810476
			5.92117	0.18652	0.21981	0.108926
			5.95185	0.21015	0.192716	0.132598
			5.98253	0.2318	0.157807	0.149104
			6.0132	0.25107	0.11669	0.157452
			6.04388	0.26763	0.0719504	0.157524
			6.07456	0.28129	0.0324012	0.149816
			6.10524	0.29187	0.0449503	0.135421
			6.13592	0.29931	0.089748	0.116214
			6.1666	0.30358	0.135262	0.0954129
			6.19728	0.30471	0.176628	0.0788765
			6.22796	0.30283	0.211589	0.0753611
			6.25864	0.29811	0.238539	0.0887686
			6.28932	0.29079	0.256308	0.112843
			6.32	0.28119	0.264143	0.140234
			6.35068	0.2697	0.26172	0.166448
			6.38136	0.25675	0.249144	0.188779
			6.41204	0.24282	0.226936	0.205435
			6.44272	0.22842	0.196011	0.215181
			6.4734	0.21407	0.157639	0.217216
			6.50408	0.20023	0.113412	0.211119
			6.53476	0.18733	0.0653029	0.196836
			6.56544	0.17566	0.0180081	0.174657
			6.59612	0.1654	0.0398329	0.145215
			6.6268	0.15656	0.0883611	0.10948
			6.65748	0.14905	0.134215	0.068895
			6.68816	0.14268	0.175134	0.0271688
			6.71884	0.13733	0.209623	0.0307315
			6.74952	0.13292	0.23657	0.07618
			6.7802	0.12958	0.255238	0.122962
			6.81087	0.12761	0.265293	0.167523
			6.84155	0.12748	0.26682	0.207992
			6.87223	0.12969	0.260338	0.24281
			6.90291	0.1346	0.246813	0.270638
			6.93359	0.14231	0.227686	0.290378
			6.96427	0.15254	0.204923	0.301201
			6.99495	0.16475	0.181107	0.302574
			7.02563	0.17819	0.159531	0.294281
			7.05631	0.19202	0.143988	0.276433
			7.08699	0.20542	0.137638	0.249468
			7.11767	0.21758	0.141035	0.214157
			7.14835	0.22778	0.151534	0.171611
			7.17903	0.23538	0.165144	0.123383
			7.20971	0.23985	0.178412	0.0721536
			7.24039	0.24076	0.188989	0.0309484
			7.27107	0.23782	0.195512	0.0580008
			7.30175	0.23086	0.197381	0.111855
			7.33243	0.21983	0.194591	0.16631
			7.36311	0.20484	0.187613	0.217519
			7.39379	0.18615	0.177308	0.263446
			7.42447	0.16418	0.164849	0.302511
			7.45515	0.13959	0.151613	0.333437
			7.48583	0.11338	0.139032	0.35523
			7.51651	0.08739	0.128347	0.367195
			7.54719	0.06554	0.120294	0.368956
			7.57787	0.05616	0.114846	0.360458
			7.60854	0.06608	0.111244	0.341977
			7.63922	0.08889	0.108351	0.314111
			7.6699	0.11639	0.105154	0.277773
			7.70058	0.14468	0.101179	0.2342
			7.73126	0.17195	0.0967829	0.185003
			7.76194	0.19716	0.0933376	0.132453
			7.79262	0.21964	0.0931049	0.0810717
			7.8233	0.23893	0.0984047	0.0489666
			7.85398	0.25474	0.110239	0.0728574
			7.88466	0.26688	0.12775	0.121577
			7.91534	0.2753	0.148988	0.171935
			7.94602	0.28007	0.171817	0.218696
			7.9767	0.28132	0.194311	0.25965
			8.00738	0.2793	0.214838	0.293409
			8.03806	0.27432	0.232051	0.319023
			8.06874	0.26676	0.244886	0.335891
			8.09942	0.25702	0.252563	0.343735
			8.1301	0.24554	0.254591	0.342588
			8.16078	0.23279	0.250782	0.332781
			8.19146	0.2192	0.241245	0.314926
			8.22214	0.20521	0.226384	0.289894
			8.25282	0.1912	0.206887	0.25878
			8.2835	0.17751	0.183713	0.222876
			8.31418	0.16443	0.158086	0.183641
			8.34486	0.15217	0.131517	0.142698
			8.37554	0.14089	0.105892	0.101932
			8.40621	0.13069	0.0836546	0.0640463
			8.43689	0.12163	0.067911	0.0360721
			8.46757	0.11372	0.0612894	0.0370749
			8.49825	0.10697	0.0629055	0.0584725
			8.52893	0.10138	0.0683428	0.0800034
			8.55961	0.09694	0.0734726	0.096541
			8.59029	0.09367	0.0760453	0.106607
			8.62097	0.09155	0.0753387	0.109649
			8.65165	0.09058	0.0718188	0.105579
			8.68233	0.09072	0.0671841	0.0946636
			8.71301	0.0919	0.064539	0.0775259
			8.74369	0.09405	0.0676525	0.0553163
			8.77437	0.09706	0.0784189	0.0310738
			8.80505	0.1008	0.0955289	0.0229775
			8.83573	0.10517	0.116284	0.0485431
			8.86641	0.11002	0.138211	0.0822227
			8.89709	0.11524	0.159366	0.116983
			8.92777	0.12068	0.178241	0.150656
			8.95845	0.12618	0.193672	0.18174
			8.98913	0.13157	0.204797	0.208973
			9.01981	0.13665	0.211058	0.231278
			9.05049	0.14123	0.2122	0.247772
			9.08117	0.14507	0.208286	0.257781
			9.11185	0.14796	0.199702	0.260863
			9.14253	0.14969	0.187171	0.256816
			9.17321	0.15004	0.171764	0.245685
			9.20388	0.14885	0.154917	0.227764
			9.23456	0.14598	0.138425	0.203588
			9.26524	0.14133	0.124345	0.173931
			9.29592	0.13485	0.114607	0.139821
			9.3266	0.12657	0.11025	0.102648
			9.35728	0.11656	0.110705	0.064765
			9.38796	0.105	0.113987	0.0343061
			9.41864	0.09213	0.117642	0.041627
			9.44932	0.07834	0.119544	0.0753803
			9.48	0.06419	0.118174	0.111558
			9.51068	0.05068	0.112612	0.145329
			9.54136	0.03969	0.102452	0.174932
			9.57204	0.03449	0.0877448	0.199285
			9.60272	0.03758	0.0689932	0.21764
			9.6334	0.04687	0.0473987	0.229508
			9.66408	0.05873	0.0268012	0.234653
			9.69476	0.07101	0.024909	0.233085
			9.72544	0.0826	0.0468616	0.225062
			9.75612	0.0929	0.0736921	0.211089
			9.7868	0.10154	0.100204	0.191929
			9.81748	0.10828	0.124539	0.16862
			9.84816	0.11299	0.145473	0.142562
			9.87884	0.11563	0.162073	0.115723
			9.90952	0.11624	0.17365	0.0911972
			9.9402	0.1149	0.179769	0.0741575
			9.97088	0.11177	0.180261	0.0708672

## Sheet: Figure 3c
		FT-EXAFS data of Fe obtained from experiment and fitting for catalyst 1
	Figure 3c
				Experiment	Fit	window
			Radial distance (Å)	/χ (R)	/χ (R)	/χ (R)
			0	0.0560131	0.0446115	0
			0.0306796	0.0576324	0.0512701	0
			0.0613592	0.0624733	0.0679803	0
			0.0920388	0.0704812	0.0903968	0
			0.122718	0.0815455	0.116311	0
			0.153398	0.0954622	0.144466	0
			0.184078	0.111887	0.173732	0
			0.214757	0.130294	0.202853	0
			0.245437	0.149959	0.230431	0
			0.276117	0.169959	0.254986	0
			0.306796	0.189217	0.275056	0
			0.337476	0.206569	0.28932	0
			0.368155	0.220874	0.296739	0
			0.398835	0.231174	0.296746	0
			0.429515	0.236914	0.289507	0
			0.460194	0.238265	0.276311	0
			0.490874	0.236567	0.260173	0
			0.521553	0.234873	0.246564	0
			0.552233	0.238249	0.243453	0
			0.582913	0.252963	0.258752	0
			0.613592	0.283998	0.295543	0
			0.644272	0.332683	0.350728	0
			0.674952	0.396873	0.418332	0
			0.705631	0.472748	0.492419	0
			0.736311	0.556156	0.56795	0
			0.76699	0.643157	0.640801	0
			0.79767	0.730212	0.707735	0
			0.82835	0.814331	0.766511	0
			0.859029	0.893287	0.816155	0
			0.889709	0.965894	0.857357	0
			0.920388	1.03236	0.892948	0
			0.951068	1.09459	0.928307	0
			0.981748	1.15648	0.971384	0
			1.01243	1.2238	1.03189	0
			1.04311	1.3037	1.11938	0
			1.07379	1.40357	1.24085	4.264
			1.10447	1.52953	1.39905	4.264
			1.13515	1.68508	1.59242	4.264
			1.16583	1.87042	1.81612	4.264
			1.1965	2.0826	2.06337	4.264
			1.22718	2.31612	2.32634	4.264
			1.25786	2.56379	2.59672	4.264
			1.28854	2.81733	2.86608	4.264
			1.31922	3.06798	3.12607	4.264
			1.3499	3.30687	3.36862	4.264
			1.38058	3.52536	3.58611	4.264
			1.41126	3.71534	3.77159	4.264
			1.44194	3.8695	3.91894	4.264
			1.47262	3.98158	4.02306	4.264
			1.5033	4.04657	4.08002	4.264
			1.53398	4.06095	4.08724	4.264
			1.56466	4.02284	4.04357	4.264
			1.59534	3.93215	3.9494	4.264
			1.62602	3.79068	3.80669	4.264
			1.6567	3.60222	3.61905	4.264
			1.68738	3.37263	3.39168	4.264
			1.71806	3.10997	3.13145	4.264
			1.74874	2.82459	2.84689	4.264
			1.77942	2.52946	2.5483	4.264
			1.8101	2.24052	2.24799	4.264
			1.84078	1.97683	1.96051	4.264
			1.87146	1.75988	1.70294	4.264
			1.90214	1.6099	1.49408	4.264
			1.93282	1.5381	1.35096	4.264
			1.9635	1.53885	1.28126	4.264
			1.99418	1.59054	1.2764	4.264
			2.02485	1.66532	1.31385	4.264
			2.05553	1.73827	1.36729	4.264
			2.08621	1.79095	1.41475	4.264
			2.11689	1.81139	1.44099	4.264
			2.14757	1.79296	1.43676	4.264
			2.17825	1.73332	1.3975	4.264
			2.20893	1.63381	1.3223	4.264
			2.23961	1.49914	1.21333	4.264
			2.27029	1.33762	1.0757	4.264
			2.30097	1.16204	0.918108	4.264
			2.33165	0.991804	0.755002	4.264
			2.36233	0.855761	0.61194	4.264
			2.39301	0.790023	0.532341	4.264
			2.42369	0.817604	0.558486	4.264
			2.45437	0.924991	0.679475	4.264
			2.48505	1.07636	0.849206	4.264
			2.51573	1.2398	1.0331	4.264
			2.54641	1.39407	1.21189	4.264
			2.57709	1.52583	1.37452	4.264
			2.60777	1.62686	1.51412	4.264
			2.63845	1.69236	1.62639	4.264
			2.66913	1.72017	1.70883	4.264
			2.69981	1.71026	1.76041	4.264
			2.73049	1.66444	1.78132	4.264
			2.76117	1.58618	1.77281	4.264
			2.79184	1.48039	1.737	4.264
			2.82252	1.35325	1.67673	4.264
			2.8532	1.21211	1.59532	4.264
			2.88388	1.06543	1.49644	4.264
			2.91456	0.92274	1.38389	4.264
			2.94524	0.794474	1.26142	4.264
			2.97592	0.691227	1.1326	4.264
			3.0066	0.621284	1.00064	4.264
			3.03728	0.586411	0.868378	0
			3.06796	0.579336	0.738199	0
			3.09864	0.586926	0.612141	0
			3.12932	0.596159	0.492092	0
			3.16	0.59766	0.380288	0
			3.19068	0.586248	0.280574	0
			3.22136	0.560343	0.201803	0
			3.25204	0.521373	0.163521	0
			3.28272	0.473549	0.181012	0
			3.3134	0.424017	0.233743	0
			3.34408	0.383007	0.296557	0
			3.37476	0.362341	0.357841	0
			3.40544	0.36997	0.412512	0
			3.43612	0.404014	0.457822	0
			3.4668	0.454698	0.49202	0
			3.49748	0.511115	0.513956	0
			3.52816	0.564814	0.522977	0
			3.55884	0.610129	0.518933	0
			3.58952	0.643633	0.502209	0
			3.62019	0.66366	0.473762	0
			3.65087	0.669991	0.435185	0
			3.68155	0.663651	0.388789	0
			3.71223	0.646734	0.337794	0
			3.74291	0.622218	0.28669	0
			3.77359	0.59369	0.241819	0
			3.80427	0.564943	0.211503	0
			3.83495	0.539377	0.203137	0
			3.86563	0.519277	0.216642	0
			3.89631	0.505188	0.243748	0
			3.92699	0.495721	0.274954	0
			3.95767	0.487966	0.303531	0
			3.98835	0.478286	0.325442	0
			4.01903	0.463117	0.338501	0
			4.04971	0.439529	0.341809	0
			4.08039	0.405502	0.335478	0
			4.11107	0.360007	0.320516	0
			4.14175	0.302974	0.298807	0
			4.17243	0.235194	0.273162	0
			4.20311	0.158197	0.247402	0
			4.23379	0.0741468	0.226228	0
			4.26447	0.0154518	0.214366	0
			4.29515	0.1052	0.214563	0
			4.32583	0.194288	0.225795	0
			4.35651	0.279202	0.243944	0
			4.38719	0.35714	0.26411	0
			4.41786	0.425616	0.282196	0
			4.44854	0.482557	0.295314	0
			4.47922	0.526392	0.301694	0
			4.5099	0.55612	0.300522	0
			4.54058	0.571348	0.291831	0
			4.57126	0.572316	0.276444	0
			4.60194	0.559882	0.255988	0
			4.63262	0.535505	0.232953	0
			4.6633	0.501197	0.210753	0
			4.69398	0.459474	0.193539	0
			4.72466	0.413305	0.18525	0
			4.75534	0.366044	0.187699	0
			4.78602	0.321327	0.1993	0
			4.8167	0.28281	0.21611	0
			4.84738	0.25357	0.233885	0
			4.87806	0.235079	0.249223	0
			4.90874	0.226335	0.259787	0
			4.93942	0.224165	0.264188	0
			4.9701	0.224707	0.261852	0
			5.00078	0.224841	0.252939	0
			5.03146	0.222827	0.238309	0
			5.06214	0.218353	0.219556	0
			5.09282	0.212331	0.199072	0
			5.1235	0.206572	0.180103	0
			5.15418	0.203272	0.166485	0
			5.18486	0.204234	0.161552	0
			5.21553	0.210076	0.166283	0
			5.24621	0.219898	0.17856	0
			5.27689	0.231643	0.194571	0
			5.30757	0.242807	0.210605	0
			5.33825	0.251015	0.223832	0
			5.36893	0.254347	0.232364	0
			5.39961	0.25147	0.235135	0
			5.43029	0.241695	0.231781	0
			5.46097	0.225008	0.22259	0
			5.49165	0.202139	0.208484	0
			5.52233	0.174736	0.191069	0
			5.55301	0.145806	0.172714	0
			5.58369	0.120658	0.156578	0
			5.61437	0.107562	0.14624	0
			5.64505	0.113295	0.144419	0
			5.67573	0.134841	0.151269	0
			5.70641	0.163474	0.164229	0
			5.73709	0.192352	0.179679	0
			5.76777	0.217279	0.1944	0
			5.79845	0.235643	0.206044	0
			5.82913	0.245777	0.213101	0
			5.85981	0.246701	0.214768	0
			5.89049	0.238007	0.210865	0
			5.92117	0.21981	0.201794	0
			5.95185	0.192716	0.188539	0
			5.98253	0.157807	0.172716	0
			6.0132	0.11669	0.156633	0
			6.04388	0.0719504	0.143257	0
			6.07456	0.0324012	0.1357	0
			6.10524	0.0449503	0.135935	0
			6.13592	0.089748	0.143501	0
			6.1666	0.135262	0.155812	0
			6.19728	0.176628	0.169668	0
			6.22796	0.211589	0.18234	0
			6.25864	0.238539	0.191869	0
			6.28932	0.256308	0.197019	0
			6.32	0.264143	0.197176	0
			6.35068	0.26172	0.192283	0
			6.38136	0.249144	0.182818	0
			6.41204	0.226936	0.169801	0
			6.44272	0.196011	0.154853	0
			6.4734	0.157639	0.140253	0
			6.50408	0.113412	0.128848	0
			6.53476	0.0653029	0.123429	0
			6.56544	0.0180081	0.125392	0
			6.59612	0.0398329	0.133763	0
			6.6268	0.0883611	0.145864	0
			6.65748	0.134215	0.158761	0
			6.68816	0.175134	0.170088	0
			6.71884	0.209623	0.178198	0
			6.74952	0.23657	0.182092	0
			6.7802	0.255238	0.181331	0
			6.81087	0.265293	0.175982	0
			6.84155	0.26682	0.166603	0
			6.87223	0.260338	0.154267	0
			6.90291	0.246813	0.140609	0
			6.93359	0.227686	0.127864	0
			6.96427	0.204923	0.118687	0
			6.99495	0.181107	0.11541	0
			7.02563	0.159531	0.118794	0
			7.05631	0.143988	0.127478	0
			7.08699	0.137638	0.138878	0
			7.11767	0.141035	0.150407	0
			7.14835	0.151534	0.160047	0
			7.17903	0.165144	0.166426	0
			7.20971	0.178412	0.168741	0
			7.24039	0.188989	0.166688	0
			7.27107	0.195512	0.16043	0
			7.30175	0.197381	0.150588	0
			7.33243	0.194591	0.138277	0
			7.36311	0.187613	0.125172	0
			7.39379	0.177308	0.113539	0
			7.42447	0.164849	0.105986	0
			7.45515	0.151613	0.104569	0
			7.48583	0.139032	0.109518	0
			7.51651	0.128347	0.119048	0
			7.54719	0.120294	0.130536	0
			7.57787	0.114846	0.141612	0
			7.60854	0.111244	0.150528	0
			7.63922	0.108351	0.156147	0
			7.6699	0.105154	0.157846	0
			7.70058	0.101179	0.155458	0
			7.73126	0.0967829	0.149241	0
			7.76194	0.0933376	0.139881	0
			7.79262	0.0931049	0.128523	0
			7.8233	0.0984047	0.11682	0
			7.85398	0.110239	0.106909	0
			7.88466	0.12775	0.101076	0
			7.91534	0.148988	0.100857	0
			7.94602	0.171817	0.106067	0
			7.9767	0.194311	0.114915	0
			8.00738	0.214838	0.125069	0
			8.03806	0.232051	0.134489	0
			8.06874	0.244886	0.141686	0
			8.09942	0.252563	0.145709	0
			8.1301	0.254591	0.146071	0
			8.16078	0.250782	0.142706	0
			8.19146	0.241245	0.135949	0
			8.22214	0.226384	0.126549	0
			8.25282	0.206887	0.115705	0
			8.2835	0.183713	0.105114	0
			8.31418	0.158086	0.0968899	0
			8.34486	0.131517	0.0930938	0
			8.37554	0.105892	0.0947478	0
			8.40621	0.0836546	0.101129	0
			8.43689	0.067911	0.110267	0
			8.46757	0.0612894	0.119994	0
			8.49825	0.0629055	0.128548	0
			8.52893	0.0683428	0.134699	0
			8.55961	0.0734726	0.137696	0
			8.59029	0.0760453	0.137209	0
			8.62097	0.0753387	0.133292	0
			8.65165	0.0718188	0.12638	0
			8.68233	0.0671841	0.117303	0
			8.71301	0.064539	0.107326	0
			8.74369	0.0676525	0.0981624	0
			8.77437	0.0784189	0.0918032	0
			8.80505	0.0955289	0.0899249	0
			8.83573	0.116284	0.0929809	0
			8.86641	0.138211	0.0998828	0
			8.89709	0.159366	0.108697	0
			8.92777	0.178241	0.11751	0
			8.95845	0.193672	0.124824	0
			8.98913	0.204797	0.129615	0
			9.01981	0.211058	0.131284	0
			9.05049	0.2122	0.129611	0
			9.08117	0.208286	0.124734	0
			9.11185	0.199702	0.117144	0
			9.14253	0.187171	0.107721	0
			9.17321	0.171764	0.0977737	0
			9.20388	0.154917	0.089054	0
			9.23456	0.138425	0.0835394	0
			9.26524	0.124345	0.0827254	0
			9.29592	0.114607	0.086706	0
			9.3266	0.11025	0.0940899	0
			9.35728	0.110705	0.102886	0
			9.38796	0.113987	0.111298	0
			9.41864	0.117642	0.117999	0
			9.44932	0.119544	0.122123	0
			9.48	0.118174	0.123204	0
			9.51068	0.112612	0.121135	0
			9.54136	0.102452	0.116147	0
			9.57204	0.0877448	0.108818	0
			9.60272	0.0689932	0.100105	0
			9.6334	0.0473987	0.0913739	0
			9.66408	0.0268012	0.0843508	0
			9.69476	0.024909	0.080784	0
			9.72544	0.0468616	0.0816793	0
			9.75612	0.0736921	0.0866499	0
			9.7868	0.100204	0.094179	0
			9.81748	0.124539	0.102457	0
			9.84816	0.145473	0.109943	0
			9.87884	0.162073	0.115525	0
			9.90952	0.17365	0.118493	0
			9.9402	0.179769	0.118495	0
			9.97088	0.180261	0.115505	0

## Sheet: Figure 3d
		XANES data
	Figure 3d
				Co Foil				Catalyst 1				Catalyst 2
			E (eV)	Normalized XANES			E (eV)	Normalized XANES			E (eV)	Normalized (XANES)
			7508.62	0.00161366			7512.25	0.00301002			7510.5	-0.00710614
			7513.61	0.00160957			7517.21	0.00168871			7515.5	-0.00590592
			7518.62	0.00147225			7522.24	0.00109439			7520.5	-0.00448916
			7523.62	0.00127188			7527.27	-0.000228249			7525.5	-0.00306194
			7528.61	0.00103777			7532.24	-0.0019217			7530.5	-0.00168281
			7533.6	0.00108767			7537.23	-0.00373894			7535.5	-0.000875267
			7538.6	0.00107476			7542.24	-0.00450006			7540.5	-0.000264199
			7543.59	0.000988164			7547.25	-0.00443399			7545.5	6.89269e-05
			7548.6	0.000936873			7552.23	-0.00428479			7550.5	0.000864461
			7553.61	0.000481149			7557.23	-0.00343683			7555.5	0.00146007
			7558.59	0.000494307			7562.26	-0.00311515			7560.5	0.00183662
			7563.61	0.000323484			7567.22	-0.00231467			7565.5	0.00247868
			7568.59	0.000618237			7572.23	-0.00129952			7570.5	0.00234594
			7573.6	0.00037454			7577.27	-0.000359187			7575.5	0.00251388
			7578.59	0.00010833			7582.24	0.000535942			7580.5	0.00282187
			7583.6	0.000263663			7587.21	0.00076817			7585.5	0.00306023
			7588.62	-4.85882e-05			7592.23	0.00125217			7590.5	0.00307943
			7593.61	-7.05992e-05			7597.23	0.00158445			7595.5	0.00310096
			7598.61	-0.000314679			7602.24	0.00204443			7600.5	0.0029505
			7603.59	-5.45853e-05			7607.25	0.00256256			7605.5	0.0029589
			7608.61	-0.000231957			7612.23	0.00223541			7610.5	0.00210765
			7613.61	-0.000308175			7617.24	0.0022825			7615.5	0.00103658
			7618.6	-0.000394175			7622.26	0.00218492			7620.5	0.000786896
			7623.61	-0.000348245			7627.26	0.00169188			7625.5	0.00021035
			7628.6	-0.000540136			7632.22	0.00135864			7630.5	-0.000534353
			7633.61	-0.000613277			7637.31	0.00101329			7635.5	-0.000897224
			7638.6	-0.000366445			7642.25	0.000525124			7640.5	-0.00113754
			7643.61	-0.000621007			7647.24	0.000251396			7645.5	-0.00159092
			7648.61	-0.000480813			7652.27	-0.000312047			7650.5	-0.00147247
			7653.62	-0.000414167			7657.27	-0.000135221			7655.5	-0.0013683
			7658.62	-0.000100505			7662.26	-1.70344e-05			7660.5	-0.00104092
			7659.6	-0.00013702			7663.22	-0.00025296			7661.5	-0.00113947
			7660.62	-0.00017907			7664.22	-0.000502563			7662.5	-0.00111888
			7661.62	-0.000269395			7665.27	-0.000676564			7663.5	-0.00117086
			7662.6	-0.000155984			7666.24	-0.000790377			7664.5	-0.00153157
			7663.6	-6.39506e-05			7667.23	-0.00120796			7665.5	-0.00118934
			7664.61	-2.89987e-05			7668.23	-0.00130895			7666.5	-0.00116915
			7665.6	7.60567e-05			7669.24	-0.00139879			7667.5	-0.001244
			7666.62	-6.25708e-05			7670.25	-0.00142225			7668.5	-0.00136893
			7667.6	0.000234348			7671.23	-0.00127236			7669.5	-0.00138131
			7668.6	0.000109452			7672.24	-0.000994558			7670.5	-0.000937416
			7669.6	-5.88464e-05			7673.25	-0.000737885			7671.5	-0.00109724
			7670.6	-2.51265e-05			7674.23	-0.000570511			7672.5	-0.00116372
			7671.61	7.45109e-05			7675.24	-0.000236846			7673.5	-0.00108885
			7672.6	0.000165595			7676.26	0.000189881			7674.5	-0.00104845
			7673.6	0.000261576			7677.22	0.000303471			7675.5	-0.000812874
			7674.61	0.000300901			7678.24	0.000602104			7676.5	-0.000875016
			7675.61	0.000640985			7679.25	0.000975903			7677.5	-0.00196392
			7676.61	0.00060685			7680.24	0.00101072			7678.5	-0.00336662
			7677.6	0.000656267			7681.23	0.00142779			7679.5	-0.000326802
			7678.59	0.00057921			7682.24	0.00165935			7680.5	1.75612e-05
			7679.6	0.000641782			7683.25	0.0020871			7681.5	0.000209984
			7680.59	0.000938754			7684.24	0.00236822			7682.5	0.000604027
			7681.61	0.00102941			7685.21	0.00261002			7683.5	0.000902392
			7682.6	0.00112134			7686.22	0.00306864			7684.5	0.00135704
			7683.6	0.00124229			7687.26	0.00352295			7685.5	0.00125665
			7684.61	0.00140536			7688.23	0.0038413			7686.5	0.00212395
			7685.6	0.00165042			7689.23	0.00417332			7687.5	0.00248398
			7686.6	0.00172211			7690.25	0.00483456			7688.5	0.00246464
			7687.61	0.00183319			7691.23	0.00530672			7689.5	0.00321328
			7688.6	0.00215827			7692.2	0.00564367			7690.5	0.00398235
			7689	0.0023534			7693.25	0.00623425			7690.9	0.00436131
			7689.4	0.00252686			7694.25	0.00683485			7691.3	0.00477829
			7689.82	0.00258808			7695.21	0.00741718			7691.7	0.005392
			7690.19	0.00271207			7696.23	0.00807087			7692.1	0.00559306
			7690.61	0.00273381			7697.26	0.00854893			7692.5	0.00585697
			7691	0.00284974			7698.24	0.00957386			7692.9	0.00594352
			7691.4	0.00288463			7699.23	0.0103069			7693.3	0.00670668
			7691.8	0.00292919			7700.24	0.0112134			7693.7	0.00675889
			7692.2	0.00313194			7701.24	0.0124142			7694.1	0.00701084
			7692.6	0.00313699			7702.23	0.0134692			7694.5	0.0073372
			7693.01	0.00358324			7703.24	0.0151092			7694.9	0.00780528
			7693.4	0.00371551			7704.26	0.0169334			7695.3	0.00806178
			7693.79	0.0038016			7705.24	0.0193185			7695.7	0.00829264
			7694.19	0.00392804			7706.22	0.022799			7696.1	0.00840683
			7694.61	0.00420568			7707.24	0.0281683			7696.5	0.0084036
			7695.02	0.00429194			7707.64	0.0312119			7696.9	0.00868364
			7695.4	0.00433504			7708.05	0.0352731			7697.3	0.00816506
			7695.8	0.00462332			7708.45	0.0406704			7697.7	0.00845114
			7696.2	0.00488387			7708.82	0.0484503			7698.1	0.00832996
			7696.6	0.00535162			7709.24	0.0610737			7698.5	0.00827318
			7697	0.00543496			7709.66	0.0799442			7698.9	0.00836104
			7697.4	0.00560225			7710.02	0.105427			7699.3	0.00851952
			7697.81	0.00577722			7710.42	0.13898			7699.7	0.00872653
			7698.2	0.00612579			7710.85	0.173057			7700.1	0.00923109
			7698.6	0.00654349			7711.25	0.198881			7700.5	0.00986262
			7699	0.00690439			7711.63	0.215822			7700.9	0.0102927
			7699.39	0.00706421			7712.04	0.224749			7701.3	0.0108598
			7699.82	0.00754451			7712.45	0.227057			7701.7	0.0117954
			7700.2	0.00783075			7712.83	0.226717			7702.1	0.0121376
			7700.6	0.00853793			7713.23	0.229163			7702.5	0.0130073
			7700.99	0.00906448			7713.64	0.239633			7702.9	0.013574
			7701.39	0.00962186			7714.04	0.260427			7703.3	0.0146368
			7701.81	0.0100024			7714.43	0.291306			7703.7	0.0156479
			7702.2	0.0109678			7714.83	0.33002			7704.1	0.0164712
			7702.6	0.0115828			7715.25	0.374069			7704.5	0.0174993
			7703.01	0.0122563			7715.64	0.414749			7704.9	0.0185033
			7703.4	0.0131875			7716.02	0.451429			7705.3	0.0200119
			7703.81	0.0143594			7716.44	0.487959			7705.7	0.0211136
			7704.2	0.0158468			7716.84	0.522599			7706.1	0.0226675
			7704.6	0.0171585			7717.22	0.551774			7706.5	0.0243207
			7704.99	0.0188222			7717.63	0.576883			7706.9	0.0262639
			7705.39	0.0207256			7718.06	0.597114			7707.3	0.02877
			7705.81	0.0233931			7718.43	0.613821			7707.7	0.0314464
			7706.19	0.0267868			7718.82	0.62774			7708.1	0.0352553
			7706.6	0.0315781			7719.25	0.638452			7708.5	0.0404832
			7707.01	0.0379684			7719.64	0.649755			7708.9	0.0486869
			7707.4	0.0472881			7720.03	0.663789			7709.3	0.0610338
			7707.8	0.0619486			7720.44	0.67598			7709.7	0.0796663
			7708.21	0.0849375			7720.86	0.68638			7710.1	0.105639
			7708.59	0.11546			7721.24	0.695003			7710.5	0.135286
			7709	0.155377			7721.63	0.70311			7710.9	0.163303
			7709.39	0.191935			7722.05	0.711237			7711.3	0.184519
			7709.81	0.224123			7722.44	0.718239			7711.7	0.197532
			7710.22	0.251422			7722.83	0.726386			7712.1	0.203458
			7710.6	0.275497			7723.23	0.735998			7712.5	0.204003
			7711	0.297843			7723.65	0.747273			7712.9	0.204038
			7711.41	0.317647			7724.04	0.759626			7713.3	0.208653
			7711.79	0.332874			7724.43	0.773272			7713.7	0.222438
			7712.21	0.343813			7724.84	0.787391			7714.1	0.246399
			7712.6	0.350151			7725.24	0.800628			7714.5	0.279144
			7713	0.353786			7725.63	0.813024			7714.9	0.316401
			7713.41	0.355453			7726.02	0.824199			7715.3	0.355588
			7713.81	0.357692			7726.45	0.834152			7715.7	0.395809
			7714.19	0.363166			7726.84	0.842984			7716.1	0.436172
			7714.6	0.371557			7727.23	0.850927			7716.5	0.47555
			7715.01	0.385529			7727.64	0.858545			7716.9	0.51054
			7715.4	0.401196			7728.05	0.865798			7717.3	0.53938
			7715.81	0.422107			7728.43	0.872363			7717.7	0.562732
			7716.19	0.442846			7728.83	0.87984			7718.1	0.582305
			7716.59	0.466446			7729.26	0.888251			7718.5	0.599653
			7717	0.488743			7729.65	0.896862			7718.9	0.616564
			7717.4	0.511106			7730.03	0.906492			7719.3	0.63349
			7717.81	0.533336			7730.43	0.917253			7719.7	0.650483
			7718.2	0.55432			7730.85	0.927398			7720.1	0.666291
			7718.6	0.575573			7731.23	0.936084			7720.5	0.680966
			7719	0.598752			7731.63	0.944489			7720.9	0.694154
			7719.4	0.621245			7732.06	0.951324			7721.3	0.7052
			7719.81	0.642405			7732.45	0.955931			7721.7	0.714409
			7720.2	0.659682			7732.82	0.959296			7722.1	0.723607
			7720.61	0.678426			7733.23	0.962578			7722.5	0.732316
			7721	0.696912			7733.65	0.964339			7722.9	0.741971
			7721.4	0.717272			7734.03	0.965589			7723.3	0.753017
			7721.8	0.739062			7734.42	0.966138			7723.7	0.766064
			7722.21	0.760064			7734.86	0.966448			7724.1	0.780752
			7722.6	0.780978			7735.24	0.966236			7724.5	0.795646
			7723	0.801624			7735.63	0.966178			7724.9	0.811084
			7723.4	0.822918			7736.03	0.965765			7725.3	0.825441
			7723.8	0.842159			7736.44	0.965462			7725.7	0.839062
			7724.19	0.858824			7736.84	0.965315			7726.1	0.85081
			7724.6	0.873161			7737.23	0.965327			7726.5	0.860448
			7725	0.88489			7737.65	0.965803			7726.9	0.869384
			7725.39	0.893649			7738.05	0.966655			7727.3	0.876772
			7725.8	0.901411			7738.42	0.967744			7727.7	0.883214
			7726.19	0.908265			7738.83	0.969105			7728.1	0.889177
			7726.6	0.914572			7739.26	0.971077			7728.5	0.894908
			7727	0.920058			7739.64	0.972789			7728.9	0.900874
			7727.4	0.924543			7740.02	0.975645			7729.3	0.907634
			7727.8	0.928282			7740.44	0.979021			7729.7	0.914766
			7728.21	0.931219			7740.86	0.982684			7730.1	0.922784
			7728.6	0.93346			7741.23	0.986671			7730.5	0.931619
			7729	0.934522			7741.63	0.991215			7730.9	0.940311
			7729.4	0.93617			7742.06	0.996364			7731.3	0.947998
			7729.8	0.938454			7742.43	1.00092			7731.7	0.954394
			7730.21	0.940761			7742.82	1.00573			7732.1	0.959717
			7730.6	0.943354			7743.24	1.01084			7732.5	0.96356
			7731.01	0.947575			7743.65	1.01479			7732.9	0.966307
			7731.41	0.95261			7744.03	1.01872			7733.3	0.967778
			7731.8	0.957218			7744.43	1.02222			7733.7	0.968776
			7732.2	0.96116			7744.85	1.02523			7734.1	0.968942
			7732.59	0.966457			7745.24	1.02735			7734.5	0.968374
			7733.01	0.969338			7745.63	1.02897			7734.9	0.967783
			7733.4	0.971313			7746.04	1.03027			7735.3	0.966524
			7733.81	0.971544			7746.46	1.03092			7735.7	0.96463
			7734.2	0.970289			7746.83	1.0315			7736.1	0.962961
			7734.6	0.967704			7747.23	1.03109			7736.5	0.96108
			7735.01	0.96452			7747.65	1.03013			7736.9	0.959308
			7735.41	0.96064			7748.04	1.02925			7737.3	0.958074
			7735.81	0.955897			7748.44	1.02755			7737.7	0.957677
			7736.21	0.950976			7748.84	1.02552			7738.1	0.957457
			7736.6	0.946539			7749.26	1.02263			7738.5	0.957601
			7737	0.942558			7749.63	1.01972			7738.9	0.958081
			7737.39	0.938861			7750.03	1.01598			7739.3	0.959273
			7737.8	0.935232			7750.44	1.01217			7739.7	0.96034
			7738.2	0.932815			7750.85	1.00801			7740.1	0.961904
			7738.61	0.93059			7751.22	1.004			7740.5	0.963536
			7739	0.928685			7751.63	0.999293			7740.9	0.965764
			7739.4	0.925982			7752.06	0.994802			7741.3	0.968463
			7739.8	0.923205			7752.95	0.983251			7741.7	0.971174
			7740.2	0.920977			7753.75	0.973048			7742.1	0.97393
			7740.61	0.91912			7754.47	0.963361			7742.5	0.976938
			7741.01	0.917642			7755.28	0.953341			7742.9	0.979442
			7741.39	0.916006			7756.02	0.944549			7743.3	0.982777
			7741.8	0.914465			7756.81	0.935697			7743.7	0.986512
			7742.2	0.913042			7757.6	0.927809			7744.1	0.988763
			7742.6	0.911732			7758.39	0.920554			7744.5	0.990484
			7743.01	0.910434			7759.2	0.913899			7744.9	0.992036
			7743.4	0.90943			7759.96	0.908022			7745.3	0.993277
			7743.8	0.908664			7760.82	0.902703			7745.7	0.994192
			7744.2	0.908142			7761.61	0.898376			7746.1	0.994219
			7744.59	0.907636			7762.46	0.895182			7746.5	0.994292
			7745	0.907919			7763.29	0.892972			7746.9	0.993527
			7745.4	0.908098			7764.12	0.891789			7747.3	0.992962
			7745.8	0.908796			7764.98	0.891323			7747.7	0.991558
			7746.21	0.91012			7765.81	0.891463			7748.1	0.989924
			7746.6	0.911947			7766.72	0.891665			7748.5	0.987871
			7747	0.914484			7767.57	0.892119			7748.9	0.98519
			7747.4	0.917069			7768.42	0.892795			7749.3	0.982633
			7747.81	0.920446			7769.33	0.89438			7749.7	0.979403
			7748.2	0.923771			7770.2	0.896937			7750.1	0.976062
			7748.6	0.927994			7771.1	0.900425			7750.5	0.972254
			7749.35	0.936253			7772.02	0.904815			7751.24	0.965852
			7750.1	0.946843			7772.9	0.909822			7751.99	0.958452
			7750.87	0.957588			7773.85	0.915241			7752.75	0.950785
			7751.63	0.968932			7774.77	0.920265			7753.52	0.942848
			7752.4	0.981055			7775.69	0.925391			7754.29	0.935519
			7753.18	0.992657			7776.64	0.930436			7755.07	0.92765
			7753.98	1.00462			7777.56	0.93527			7755.85	0.920744
			7754.74	1.01585			7778.51	0.940117			7756.65	0.915005
			7755.55	1.02677			7779.49	0.945099			7757.44	0.909666
			7756.35	1.03402			7780.44	0.950067			7758.25	0.905306
			7757.17	1.04015			7781.4	0.955072			7759.06	0.901285
			7757.99	1.04331			7782.39	0.96035			7759.89	0.898229
			7758.83	1.044			7783.38	0.966339			7760.71	0.896309
			7759.66	1.04231			7784.37	0.973167			7761.55	0.894877
			7760.5	1.03747			7785.37	0.981157			7762.39	0.894816
			7761.35	1.03151			7786.39	0.990595			7763.23	0.895557
			7762.2	1.02379			7787.36	1.00083			7764.09	0.897381
			7763.06	1.01216			7788.4	1.01178			7764.95	0.899937
			7763.93	0.999534			7789.44	1.02279			7765.82	0.903061
			7764.81	0.98761			7790.44	1.03293			7766.69	0.906549
			7765.68	0.972965			7791.48	1.04227			7767.57	0.909697
			7766.56	0.960756			7792.57	1.04991			7768.46	0.913024
			7767.47	0.948078			7793.61	1.05505			7769.36	0.916249
			7768.37	0.934987			7794.66	1.05823			7770.26	0.918909
			7769.29	0.925269			7795.73	1.05905			7771.17	0.922663
			7770.2	0.917609			7796.8	1.05801			7772.09	0.926861
			7771.13	0.910795			7797.89	1.05548			7773.01	0.931729
			7772.05	0.906475			7798.95	1.05152			7773.94	0.936574
			7772.99	0.903814			7800.07	1.0466			7774.88	0.941674
			7773.93	0.902744			7801.2	1.04095			7775.82	0.947191
			7774.89	0.900142			7802.28	1.03427			7776.77	0.952435
			7775.83	0.898386			7803.39	1.03083			7777.73	0.957539
			7776.8	0.89603			7804.51	1.02107			7778.69	0.962716
			7777.78	0.89557			7805.65	1.01309			7779.66	0.967794
			7778.74	0.894731			7806.8	1.00462			7780.64	0.972599
			7779.74	0.895667			7807.92	0.995911			7781.63	0.977131
			7780.73	0.896675			7809.06	0.987194			7782.62	0.981433
			7781.73	0.900707			7810.25	0.978678			7783.62	0.985598
			7782.73	0.905783			7811.39	0.970567			7784.62	0.990334
			7783.75	0.910431			7812.57	0.962996			7785.64	0.996117
			7784.77	0.914982			7813.73	0.95636			7786.66	1.00165
			7785.79	0.920334			7814.91	0.95039			7787.68	1.00852
			7786.83	0.927469			7816.1	0.946974			7788.72	1.01491
			7787.85	0.933347			7817.32	0.940008			7789.75	1.02202
			7788.9	0.940504			7818.54	0.937379			7790.8	1.02907
			7789.96	0.946616			7819.73	0.934928			7791.85	1.03488
			7791.01	0.954039			7820.93	0.933457			7792.92	1.03971
			7792.1	0.959537			7822.15	0.932971			7793.98	1.0428
			7793.18	0.966342			7823.4	0.933856			7795.06	1.04431
			7794.25	0.968831			7824.66	0.936336			7796.14	1.04364
			7795.34	0.975983			7825.91	0.939769			7797.23	1.04195
			7796.42	0.983151			7827.15	0.944042			7798.32	1.0387
			7797.52	0.991469			7828.42	0.948969			7799.42	1.03457
			7798.64	1.00061			7829.66	0.954123			7800.53	1.02971
			7799.77	1.01212			7830.93	0.959069			7801.65	1.02438
			7800.87	1.02586			7832.21	0.963618			7802.77	1.01905
			7802.02	1.03957			7833.5	0.967531			7803.9	1.01335
			7803.13	1.04842			7834.8	0.970825			7805.03	1.00796
			7804.29	1.05854			7836.13	0.973439			7806.18	1.00169
			7805.44	1.06654			7837.41	0.975088			7807.32	0.995647
			7806.59	1.07101			7838.72	0.976421			7808.48	0.989197
			7807.77	1.07184			7840.05	0.977896			7809.65	0.982733
			7808.92	1.07118			7841.37	0.979122			7810.82	0.976173
			7810.11	1.06616			7842.69	0.980409			7811.99	0.970064
			7811.3	1.06218			7844.05	0.982162			7813.18	0.964585
			7812.48	1.05341			7845.41	0.98578			7814.37	0.959808
			7813.67	1.04658			7846.74	0.987743			7815.57	0.955723
			7814.88	1.03743			7848.12	0.990168			7816.77	0.951861
			7816.08	1.02835			7849.47	0.993186			7817.98	0.948633
			7817.32	1.01787			7850.88	0.996553			7819.2	0.945913
			7818.53	1.00781			7852.26	0.999764			7820.43	0.943976
			7819.77	0.997166			7853.66	1.00308			7821.66	0.942556
			7821	0.987258			7855.02	1.00693			7822.9	0.942019
			7822.26	0.977778			7856.43	1.01085			7824.14	0.942366
			7823.51	0.967271			7857.85	1.01469			7825.4	0.94436
			7824.78	0.956734			7859.27	1.01806			7826.65	0.947215
			7826.03	0.946883			7860.69	1.02067			7827.92	0.950467
			7827.3	0.937255			7862.13	1.02262			7829.19	0.95573
			7828.6	0.9272			7863.57	1.02378			7830.48	0.961005
			7829.88	0.919072			7865.01	1.02417			7831.76	0.966308
			7831.18	0.912625			7866.45	1.02426			7833.06	0.971543
			7832.47	0.909708			7867.92	1.02334			7834.36	0.976239
			7833.78	0.906539			7869.37	1.02154			7835.66	0.980071
			7835.1	0.907099			7870.85	1.01893			7836.98	0.983652
			7836.42	0.909554			7872.33	1.01591			7838.3	0.986315
			7837.74	0.912824			7873.81	1.01262			7839.63	0.98892
			7839.08	0.917639			7875.3	1.00899			7840.96	0.990394
			7840.42	0.921475			7876.82	1.00492			7842.31	0.991962
			7841.77	0.925413			7878.33	1.00045			7843.65	0.993793
			7843.11	0.92944			7879.85	0.99556			7845.01	0.995525
			7844.49	0.934774			7881.36	0.990517			7846.37	0.99751
			7845.86	0.938869			7882.86	0.985417			7847.74	0.999406
			7847.22	0.942254			7884.41	0.981703			7849.12	1.00171
			7848.6	0.946456			7885.95	0.977631			7850.5	1.00321
			7849.99	0.949951			7887.5	0.975103			7851.89	1.00548
			7851.4	0.953959			7889.08	0.973956			7853.29	1.00779
			7852.81	0.955428			7890.59	0.974289			7854.69	1.01007
			7854.21	0.958829			7892.17	0.975627			7856.1	1.01212
			7855.62	0.963417			7893.78	0.977818			7857.52	1.01449
			7857.06	0.970621			7895.34	0.980419			7858.94	1.01646
			7858.49	0.978972			7896.91	0.983629			7860.38	1.01792
			7859.92	0.98816			7898.53	0.986989			7861.81	1.01921
			7861.36	0.998469			7900.11	0.990459			7863.26	1.01911
			7862.82	1.01198			7901.74	0.993838			7864.71	1.01916
			7864.29	1.02404			7903.35	0.996746			7866.17	1.01851
			7865.76	1.0361			7904.99	0.999661			7867.64	1.01728
			7867.22	1.04784			7906.61	1.00185			7869.11	1.01581
			7868.7	1.05988			7908.23	1.00339			7870.59	1.01415
			7870.19	1.06836			7909.91	1.00445			7872.07	1.01155
			7871.67	1.07664			7911.57	1.00462			7873.57	1.00842
			7873.18	1.081			7913.21	1.00425			7875.07	1.00522
			7874.69	1.0849			7914.88	1.00352			7876.57	1.00172
			7876.2	1.08628			7916.55	1.00239			7878.09	0.997824
			7877.72	1.08356			7918.21	1.00145			7879.61	0.99401
			7879.25	1.07846			7919.89	1.00063			7881.13	0.98985
			7880.79	1.07079			7921.6	1.00001			7882.67	0.985186
			7882.31	1.06248			7923.27	0.999771			7884.21	0.980826
			7883.88	1.04831			7925	0.999939			7885.76	0.977289
			7885.42	1.03369			7926.71	1.00007			7887.31	0.974465
			7886.99	1.0182			7928.43	1.0001			7888.87	0.972581
			7888.56	1.00258			7930.16	1.00004			7890.44	0.971926
			7890.14	0.983388			7931.88	0.99962			7892.02	0.972914
			7891.71	0.965557			7933.64	0.999026			7893.6	0.975093
			7893.3	0.951626			7935.37	0.998001			7895.19	0.97796
			7894.89	0.93774			7937.16	0.997197			7896.78	0.981013
			7896.51	0.925806			7938.91	0.995672			7898.39	0.985153
			7898.09	0.919346			7940.66	0.996958			7900	0.988676
			7899.73	0.916496			7942.43	0.996167			7901.61	0.992295
			7901.36	0.918885			7944.2	0.99552			7903.24	0.995542
			7902.99	0.923607			7946.03	0.992405			7904.87	0.998711
			7904.63	0.929729			7947.81	0.99331			7906.51	1.00112
			7906.27	0.939183			7949.6	0.992984			7908.15	1.003
			7907.91	0.947924			7951.41	0.992888			7909.8	1.00477
			7909.57	0.956264			7953.2	0.992855			7911.46	1.00564
			7911.24	0.963606			7955.07	0.992943			7913.12	1.00613
			7912.92	0.969035			7956.9	0.993241			7914.8	1.00596
			7914.58	0.973413			7958.7	0.993572			7916.47	1.00567
			7916.28	0.978066			7960.59	0.994103			7918.16	1.00481
			7917.97	0.981424			7962.4	0.994738			7919.85	1.00358
			7919.65	0.982776			7964.29	0.995573			7921.55	1.00307
			7921.37	0.984131			7966.15	0.99651			7923.26	1.00265
			7923.09	0.985214			7967.98	0.997582			7924.97	1.00206
			7924.78	0.98497			7969.88	0.998554			7926.69	1.00218
			7926.52	0.985448			7971.76	0.99966			7928.41	1.00171
			7928.26	0.985143			7973.66	1.00086			7930.15	1.0026
			7929.99	0.984189			7975.53	1.00199			7931.89	1.00294
			7931.75	0.983506			7977.44	1.00292			7933.64	1.00267
			7933.49	0.983567			7979.38	1.00384			7935.39	1.00254
			7935.25	0.984307			7981.29	1.00483			7937.15	1.00256
			7937.04	0.984592			7983.2	1.00572			7938.92	1.00185
			7938.81	0.98686			7985.15	1.0066			7940.69	1.001
			7940.6	0.990686			7987.12	1.00702			7942.47	1.00158
			7942.38	0.996624			7989.03	1.00695			7944.26	1.00097
			7944.17	1.00366			7990.97	1.00646			7946.06	1.00033
			7945.98	1.0107			7992.97	1.0058			7947.86	0.999572
			7947.79	1.01835			7994.91	1.00486			7949.67	0.998972
			7949.6	1.02729			7996.87	1.0039			7951.48	0.99807
			7951.41	1.03318			7998.86	1.00343			7953.31	0.997124
			7953.25	1.03872			8000.86	1.00299			7955.14	0.996327
			7955.07	1.04287			8002.83	1.00259			7956.97	0.996064
			7956.91	1.04571			8004.84	1.00244			7958.82	0.995795
			7958.78	1.04635			8006.86	1.0023			7960.67	0.995493
			7960.62	1.04455			8008.88	1.00209			7962.52	0.995744
			7962.48	1.04118			8010.89	1.00188			7964.39	0.996023
			7964.38	1.03665			8012.94	1.00146			7966.26	0.9964
			7966.24	1.02985			8014.96	1.001			7968.14	0.997161
			7968.12	1.02039			8016.98	1.00054			7970.02	0.998135
			7970.03	1.01268			8019.06	0.999893			7971.91	0.999322
			7971.93	1.00338			8021.12	0.999116			7973.81	1.00069
			7973.82	0.995047			8023.14	0.998351			7975.72	1.00167
			7975.75	0.987828			8025.26	0.997764			7977.63	1.00268
			7977.67	0.982651			8027.29	0.99631			7979.55	1.00387
			7979.57	0.979969			8029.4	0.995976			7981.47	1.00551
			7981.51	0.97636			8031.48	0.995373			7983.4	1.00667
			7983.44	0.97354			8033.59	0.994931			7985.34	1.00862
			7985.4	0.972565			8035.69	0.994549			7987.29	1.00922
			7987.35	0.971358			8037.79	0.994474			7989.24	1.01007
			7989.31	0.968899			8039.92	0.994295			7991.2	1.01046
			7991.29	0.968033			8042.07	0.994549			7993.17	1.01065
			7993.25	0.967728			8044.17	0.994858			7995.14	1.00976
			7995.24	0.96549			8046.35	0.99481			7997.12	1.00906
			7997.23	0.965164			8048.44	0.994853			7999.11	1.00857
			7999.2	0.965647			8050.57	0.994819			8001.1	1.00796
			8001.2	0.966821			8052.81	0.994732			8003.1	1.00702
			8003.21	0.968271			8054.91	0.99529			8005.11	1.00684
			8005.23	0.970953			8057.11	0.995972			8007.13	1.00625
			8007.27	0.974357			8059.27	0.997069			8009.15	1.00591
			8009.3	0.977959			8061.48	0.997969			8011.18	1.00555
			8011.31	0.980814			8063.69	0.999229			8013.21	1.00523
			8013.38	0.984179			8065.86	1.00052			8015.26	1.0048
			8015.43	0.987394			8068.09	1.00134			8017.31	1.00391
			8017.46	0.989506			8070.3	1.0024			8019.36	1.0033
			8019.54	0.991891			8072.49	1.00327			8021.43	1.00219
			8021.6	0.99495			8074.74	1.00392			8023.49	1.00147
			8023.68	0.99697			8076.96	1.01066			8025.57	1.00099
			8025.77	0.999155			8079.21	1.00543			8027.65	1.00026
			8027.84	1.00082			8081.43	1.00527			8029.75	0.999425
			8029.97	1.00361			8083.73	1.00548			8031.84	0.999132
			8032.06	1.00551			8085.95	1.00569			8033.95	0.998269
			8034.16	1.00774			8088.28	1.00577			8036.06	0.997454
			8036.29	1.01078			8090.5	1.00591			8038.18	0.996676
			8038.4	1.01518			8092.82	1.00602			8040.3	0.995734
			8040.55	1.0165			8095.1	1.00606			8042.43	0.99522
			8042.69	1.01881			8097.38	1.00589			8044.57	0.994858
			8044.82	1.01921			8099.71	1.00541			8046.72	0.994635
			8046.97	1.01969			8102.02	1.00507			8048.87	0.994386
			8049.13	1.01983			8104.32	1.00454			8051.03	0.993985
			8051.31	1.01887			8106.63	1.00405			8053.19	0.993986
			8053.49	1.01838			8108.98	1.00373			8055.37	0.99386
			8055.65	1.01614			8111.31	1.00354			8057.55	0.994007
			8057.85	1.01247			8113.65	1.00351			8059.73	0.994699
			8060.04	1.00907			8115.98	1.00347			8061.93	0.994743
			8062.23	1.00636			8118.39	1.00333			8064.13	0.995107
			8064.45	1.0035			8120.71	1.00292			8066.33	0.995995
			8066.65	1.00096			8123.13	1.00239			8068.55	0.99679
			8068.88	0.999529			8125.46	1.00172			8070.77	0.997201
			8071.1	0.998853			8127.9	1.00105			8073	0.997915
			8073.33	0.998274			8130.26	1.0003			8075.23	0.998364
			8075.57	0.99769			8132.65	0.999038			8077.47	0.998471
			8077.82	0.99775			8135.08	0.998893			8079.72	0.998709
			8080.1	0.997413			8137.47	0.998267			8081.98	0.998807
			8082.36	0.994263			8139.91	0.997799			8084.24	0.99903
			8084.6	0.991761			8142.31	0.997414			8086.51	0.998833
			8086.89	0.990333			8144.78	0.997143			8088.78	0.99881
			8089.16	0.988431			8147.17	0.997028			8091.06	0.998963
			8091.47	0.987203			8149.67	0.99691			8093.35	0.998923
			8093.76	0.985731			8152.1	0.996917			8095.65	0.99967
			8096.07	0.986454			8154.58	0.996981			8097.95	1.00013
			8098.37	0.985218			8157.04	0.997244			8100.26	1.0001
			8100.68	0.98505			8159.51	0.997441			8102.58	1.00008
			8103.02	0.985612			8161.98	0.997848			8104.9	0.999863
			8105.33	0.986638			8164.47	0.998273			8107.24	0.999567
			8107.69	0.987437			8167.01	0.998821			8109.57	0.999359
			8110.02	0.987951			8169.46	0.999075			8111.92	0.999778
			8112.37	0.988862			8171.99	0.999468			8114.27	0.999866
			8114.75	0.990074			8174.51	0.999727			8116.63	1.00043
			8117.09	0.991586			8177.01	0.999853			8118.99	1.00018
			8119.49	0.993342			8179.57	0.999821			8121.36	1.00105
			8121.85	0.995917			8182.08	0.999817			8123.74	1.00006
			8124.23	0.998446			8184.67	0.999858			8126.13	0.999938
			8126.64	1.00006			8187.17	1			8128.52	0.999359
			8129.02	1.00169			8189.74	1.00038			8130.92	0.998935
			8131.43	1.00353			8192.39	1.00084			8133.33	0.998135
			8133.84	1.00472			8194.9	1.00116			8135.74	0.997603
			8136.28	1.00567			8197.44	1.00166			8138.16	0.997095
			8138.69	1.00667			8200.04	1.00191			8140.59	0.996542
			8141.13	1.00927			8202.64	1.00238			8143.02	0.996216
			8143.57	1.00965			8205.23	1.00299			8145.46	0.995695
			8146.01	1.01054			8207.82	1.00348			8147.91	0.995206
			8148.47	1.01113			8210.47	1.00383			8150.36	0.994946
			8150.93	1.01214			8213.1	1.00424			8152.82	0.99492
			8153.41	1.01192			8215.66	1.00421			8155.29	0.995598
			8155.87	1.01164			8218.35	1.00415			8157.77	0.995618
			8158.35	1.01093			8221	1.00382			8160.25	0.995835
			8160.86	1.01036			8223.58	1.0034			8162.74	0.996507
			8163.34	1.00881			8226.25	1.00299			8165.23	0.997162
			8165.84	1.00678			8228.93	1.00234			8167.74	0.997471
			8168.35	1.00653			8231.59	1.00175			8170.24	0.997919
			8170.88	1.00441			8234.26	1.00131			8172.76	0.998315
			8173.39	1.00317			8236.93	1.00089			8175.28	0.998521
			8175.93	1.00324			8239.62	1.0003			8177.81	0.998941
			8178.47	1.00413			8242.36	1.00005			8180.35	0.999539
			8181.01	1.0035			8245.05	0.999886			8182.9	0.999823
			8183.56	1.00284			8247.75	0.999629			8185.44	1.00014
			8186.11	1.00355			8250.49	0.999757			8188	0.999994
			8188.68	1.00413			8253.18	0.999713			8190.57	1.00083
			8191.22	1.0035			8255.89	0.999822			8193.14	1.00111
			8193.84	1.0027			8258.64	0.99981			8195.72	1.00158
			8196.4	1.00267			8261.39	0.999715			8198.3	1.00209
			8199.01	1.00249			8265.19	0.999666			8200.89	1.00222
			8201.61	1.00063			8268.91	0.999643			8203.49	1.00278
			8204.19	1.00023			8272.57	0.999667			8206.1	1.00315
			8206.81	0.999258			8276.34	0.999665			8208.71	1.00357
			8209.43	0.99903			8279.98	0.99947			8211.33	1.00405
			8212.08	0.998379			8283.72	0.999592			8213.95	1.0044
			8214.7	0.997579			8287.51	0.999208			8216.59	1.00451
			8217.35	0.99753			8291.2	0.999193			8219.23	1.00474
			8219.97	0.997324			8294.99	0.999265			8221.87	1.0049
			8222.65	0.997148			8298.8	0.999212			8224.53	1.00512
			8225.29	0.995927			8302.56	0.999045			8227.19	1.00499
			8227.95	0.996324			8306.38	0.998771			8229.85	1.00476
			8230.62	0.99608			8310.21	0.998593			8232.53	1.00491
			8233.31	0.996102			8313.99	0.998521			8235.21	1.00423
			8236.01	0.997406			8317.83	0.998473			8237.9	1.00406
			8238.69	0.998498			8321.73	0.998225			8240.59	1.00386
			8241.41	0.999698			8325.57	0.998159			8243.29	1.00309
			8244.12	0.999666			8329.47	0.998222			8246	1.0029
			8246.84	1.00122			8333.36	0.998243			8248.72	1.0026
			8249.54	1.00256			8337.23	0.998352			8251.44	1.00227
			8252.27	1.0041			8341.14	0.998313			8254.17	1.00185
			8255	1.00683			8345.08	0.998732			8256.9	1.0014
			8257.74	1.00759			8349	0.994042			8259.65	1.00115
			8261.6	1.00814			8352.97	0.998165			8263.48	1.00122
			8265.28	1.00982			8356.91	0.998695			8267.16	1.00146
			8268.95	1.01099			8360.92	0.998835			8270.85	1.0015
			8272.66	1.01036			8365	0.998897			8274.56	1.00141
			8276.39	1.00976			8368.9	0.998729			8278.28	1.00138
			8280.11	1.00965			8372.92	0.998448			8282.01	1.00146
			8283.85	1.00821			8376.9	0.998081			8285.75	1.0014
			8287.62	1.00718			8380.92	0.997598			8289.5	1.00129
			8291.38	1.00687			8385.01	0.997274			8293.27	1.00146
			8295.17	1.00673			8389.09	0.996879			8297.05	1.00142
			8298.96	1.00523			8393.15	0.99663			8300.83	1.00119
			8302.75	1.00417			8397.21	0.996475			8304.64	1.00118
			8306.56	1.00411			8401.29	0.996145			8308.45	1.00108
			8310.39	1.00413			8405.46	0.995659			8312.28	1.00042
			8314.24	1.00382			8409.51	0.995443			8316.12	1.00024
			8318.09	1.00347			8413.65	0.994998			8319.97	1.00015
			8321.94	1.00313			8417.82	0.994354			8323.83	1.00006
			8325.83	1.00363			8422	0.993874			8327.71	0.999759
			8329.71	1.00234			8426.16	0.99329			8331.6	0.999753
			8333.61	1.00246			8430.3	0.99279			8335.5	1.00016
			8337.51	1.0024			8434.5	0.992308			8339.41	1.00031
			8341.44	1.00291			8438.72	0.99189			8343.33	1.00008
			8345.38	1.00208			8442.9	0.991324			8347.27	1.00099
			8349.32	1.00167			8447.17	0.990907			8351.22	1.00119
			8353.3	1.0018			8451.43	0.99046			8355.18	1.00115
			8357.27	1.00201			8455.61	0.9902			8359.15	1.00141
			8361.24	1.00187			8459.93	0.989877			8363.14	1.00104
			8365.26	1.00237							8367.14	1.00074
			8369.27	1.00257							8371.15	1.00043
			8373.3	1.00316							8375.17	1.00013
			8377.33	1.00331							8379.2	0.999534
			8381.36	1.00388							8383.25	0.999116
			8385.43	1.00429							8387.31	0.998719
			8389.48	1.00418							8391.38	0.998605
			8393.56	1.00441							8395.46	0.999536
			8397.69	1.00534							8399.56	0.997749
			8401.77	1.00494							8403.67	0.997435
			8405.89	1.00517							8407.79	0.99741
			8410.02	1.00536							8411.92	0.997019
			8414.18	1.0052							8416.06	0.996674
			8418.33	1.0045							8420.22	0.996259
			8422.51	1.00461							8424.39	0.996026
			8426.68	1.00459							8428.57	0.995608
			8430.86	1.00416							8432.76	0.995396
			8435.09	1.00373							8436.97	0.995348
			8439.29	1.00311							8441.18	0.995848
			8443.52	1.00297							8445.42	0.996084
			8447.78	1.00187							8449.66	0.996397
			8452.02	1.00152							8453.91	0.997039
			8456.3	1.00134							8458.18	0.997606
			8460.57	1.00156							8462.46	0.998173
			8464.87	1.00084							8466.75	0.998553
			8469.17	0.999788							8471.05	0.999167
			8473.46	1.00006							8475.36	0.99948
			8477.81	0.999298							8479.69	1.00002
			8482.13	0.998297							8484.03	1.0007
			8486.51	0.998388							8488.38	1.00119
			8490.85	0.997964							8492.75	1.00179
			8495.22	0.997724							8497.12	1.00194
			8499.64	0.997198							8501.51	1.00248
			8504.01	0.997051							8505.91	1.00236
			8508.42	0.997442							8510.33	1.00211
			8512.87	0.996402							8514.75	1.00205
			8517.29	0.997037							8519.19	1.00172
			8521.76	0.996772							8523.64	1.00081
			8526.19	0.996639							8528.1	1.00154
			8530.69	0.996504							8532.57	1.00133
			8535.16	0.996218							8537.06	1.00102
			8539.69	0.995781							8541.56	1.00053
			8544.17	0.995222							8546.07	1.00077
			8548.72	0.99591							8550.59	1.00047
			8553.25	0.995669							8555.13	1.00047
			8557.78	0.994763							8559.67	1.00018
			8562.36	0.994084							8564.23	1.0003
			8566.91	0.994343							8568.8	0.999969
			8571.5	0.993725							8573.39	0.999722
			8576.08	0.993378							8577.98	0.99944
			8580.71	0.992955							8582.59	0.999475
			8585.32	0.992616							8587.21	0.999171
			8589.97	0.992017							8591.84	0.998823
			8594.6	0.991177							8596.49	0.998802
			8599.27	0.990897							8601.15	0.99891
			8603.94	0.989746							8605.82	0.999113
			8608.6	0.989652							8610.5	0.999437
			8613.29	0.988899							8615.19	1.00026
			8617.99	0.988104							8619.9	1.00307
			8622.73	0.9873							8624.61	1.00172
			8627.45	0.987131							8629.34	1.00181
			8632.2	0.986281							8634.09	1.00228
			8636.94	0.985272							8638.84	1.00263
			8641.72	0.984745							8643.61	1.003
			8646.49	0.984434							8648.39	1.00305
			8651.3	0.984431							8653.18	1.0026
			8656.09	0.983007							8657.98	1.00233
			8660.92	0.983014							8662.8	1.00197
			8665.73	0.981871							8667.63	1.00132
			8670.58	0.981035							8672.47	1.00101
			8675.42	0.980501							8677.32	1.00069
			8680.3	0.981029							8682.18	1.0007
			8685.16	0.979834							8687.06	1.00009
			8690.07	0.979584
			8694.98	0.978506

## Sheet: Figure 3e
		FT-EXAFS data
	Figure 3e			Fe Foil x (1/10)	Catalyst 1	Catalyst 2
			Radial distance (Å)	/χ (R)	/χ (R)	/χ (R)
			0	0.000109983	0.17053	0.13206
			0.0307	0.00149	0.18967	0.14541
			0.0614	0.00272	0.23521	0.17788
			0.092	0.00353	0.28863	0.21719
			0.12272	0.00383	0.33812	0.25517
			0.1534	0.00376	0.37678	0.28705
			0.18408	0.00381	0.40028	0.30985
			0.21476	0.00461	0.40585	0.3217
			0.24544	0.00621	0.39205	0.32155
			0.27612	0.00815	0.35876	0.30919
			0.3068	0.00993	0.30769	0.28529
			0.33748	0.01122	0.24359	0.25175
			0.36816	0.01183	0.17919	0.21239
			0.39884	0.01179	0.14956	0.17483
			0.42951	0.01145	0.19367	0.15331
			0.46019	0.01152	0.28466	0.16376
			0.49087	0.01268	0.38876	0.20485
			0.52155	0.01492	0.48998	0.26204
			0.55223	0.0175	0.57854	0.32377
			0.58291	0.01951	0.64669	0.3832
			0.61359	0.02012	0.68779	0.43607
			0.64427	0.01868	0.69623	0.47965
			0.67495	0.01481	0.6677	0.51239
			0.70563	0.00877	0.59962	0.53391
			0.73631	0.0063	0.49204	0.54507
			0.76699	0.01603	0.35077	0.54797
			0.79767	0.02934	0.20767	0.54594
			0.82835	0.04365	0.22293	0.54322
			0.85903	0.05756	0.43547	0.54433
			0.88971	0.06968	0.70777	0.55301
			0.92039	0.07864	1.00201	0.57127
			0.95107	0.0832	1.30161	0.59907
			0.98175	0.08236	1.59283	0.63501
			1.01243	0.07553	1.86233	0.67784
			1.04311	0.06262	2.09707	0.72793
			1.07379	0.04421	2.28473	0.78854
			1.10447	0.02223	2.41437	0.86608
			1.13515	0.01346	2.47718	0.96923
			1.16583	0.03679	2.46757	1.10682
			1.1965	0.06206	2.3847	1.28536
			1.22718	0.08341	2.23498	1.50753
			1.25786	0.09781	2.03667	1.77197
			1.28854	0.10273	1.82854	2.07395
			1.31922	0.0964	1.68169	2.40611
			1.3499	0.0786	1.69441	2.75913
			1.38058	0.05403	1.93178	3.12214
			1.41126	0.04963	2.37128	3.48318
			1.44194	0.09182	2.94517	3.8295
			1.47262	0.15527	3.59172	4.14798
			1.5033	0.22631	4.26422	4.42556
			1.53398	0.29803	4.92595	4.64972
			1.56466	0.36455	5.54594	4.80892
			1.59534	0.42055	6.09706	4.89315
			1.62602	0.46198	6.55536	4.89444
			1.6567	0.48753	6.90008	4.8074
			1.68738	0.50091	7.11401	4.62984
			1.71806	0.51423	7.18386	4.36359
			1.74874	0.54987	7.10078	4.01561
			1.77942	0.63429	6.86071	3.60006
			1.8101	0.78307	6.46484	3.14234
			1.84078	0.99478	5.92005	2.6872
			1.87146	1.25833	5.23966	2.31277
			1.90214	1.56001	4.44516	2.13644
			1.93282	1.88573	3.57106	2.25804
			1.9635	2.22131	2.68086	2.66083
			1.99418	2.55257	1.92383	3.2425
			2.02485	2.86557	1.65749	3.90847
			2.05553	3.14707	2.13097	4.59551
			2.08621	3.385	3.00566	5.26185
			2.11689	3.56904	3.98935	5.87793
			2.14757	3.69108	4.96376	6.42161
			2.17825	3.74564	5.8721	6.87606
			2.20893	3.73014	6.67921	7.22882
			2.23961	3.64502	7.36036	7.47142
			2.27029	3.49374	7.89791	7.59916
			2.30097	3.2825	8.28015	7.61105
			2.33165	3.01998	8.50088	7.50957
			2.36233	2.71677	8.5592	7.30052
			2.39301	2.38484	8.45926	6.99272
			2.42369	2.03686	8.20996	6.59763
			2.45437	1.6855	7.82451	6.12893
			2.48505	1.34279	7.3199	5.60205
			2.51573	1.01952	6.71628	5.03362
			2.54641	0.72469	6.0363	4.44096
			2.57709	0.46515	5.30437	3.84155
			2.60777	0.24536	4.54601	3.25249
			2.63845	0.06736	3.78734	2.69013
			2.66913	0.06951	3.05481	2.16975
			2.69981	0.16724	2.37574	1.70534
			2.73049	0.23024	1.78014	1.30958
			2.76117	0.26372	1.3049	0.99345
			2.79184	0.27337	0.99565	0.76418
			2.82252	0.26461	0.87735	0.61899
			2.8532	0.24196	0.89368	0.53789
			2.88388	0.20855	0.94387	0.48995
			2.91456	0.16603	0.96266	0.45259
			2.94524	0.1149	0.92582	0.42416
			2.97592	0.05512	0.83429	0.42412
			3.0066	0.01442	0.70996	0.47747
			3.03728	0.09025	0.60607	0.58883
			3.06796	0.17289	0.6125	0.74184
			3.09864	0.25902	0.77455	0.91644
			3.12932	0.34505	1.04026	1.09616
			3.16	0.42693	1.34996	1.26821
			3.19068	0.50048	1.66757	1.42252
			3.22136	0.56183	1.97054	1.5513
			3.25204	0.60772	2.24321	1.6488
			3.28272	0.63583	2.47424	1.71121
			3.3134	0.64493	2.65575	1.73663
			3.34408	0.63502	2.78302	1.72494
			3.37476	0.6073	2.8543	1.67781
			3.40544	0.56414	2.87065	1.5985
			3.43612	0.50901	2.83581	1.49188
			3.4668	0.44645	2.75592	1.36443
			3.49748	0.38235	2.63932	1.22445
			3.52816	0.32469	2.49622	1.08258
			3.55884	0.28433	2.33829	0.95255
			3.58952	0.27321	2.17814	0.85162
			3.62019	0.29644	2.02846	0.79807
			3.65087	0.3479	1.90073	0.8032
			3.68155	0.41759	1.80344	0.86324
			3.71223	0.49797	1.74028	0.96242
			3.74291	0.58417	1.70924	1.08302
			3.77359	0.67265	1.70333	1.21113
			3.80427	0.7602	1.71282	1.3371
			3.83495	0.84359	1.72758	1.45436
			3.86563	0.91949	1.73888	1.55833
			3.89631	0.98464	1.74008	1.64565
			3.92699	1.03606	1.72675	1.71382
			3.95767	1.07129	1.69636	1.76094
			3.98835	1.08865	1.64796	1.78573
			4.01903	1.0874	1.58184	1.7875
			4.04971	1.06784	1.49928	1.76627
			4.08039	1.03142	1.40256	1.72294
			4.11107	0.98075	1.29507	1.65939
			4.14175	0.91959	1.18171	1.5787
			4.17243	0.85277	1.0696	1.48535
			4.20311	0.78609	0.96898	1.38539
			4.23379	0.72598	0.89359	1.28659
			4.26447	0.67871	0.85876	1.19826
			4.29515	0.64915	0.87536	1.13045
			4.32583	0.63917	0.94321	1.09202
			4.35651	0.64698	1.05147	1.08781
			4.38719	0.66792	1.18513	1.11669
			4.41786	0.69626	1.33025	1.17204
			4.44854	0.72683	1.47555	1.24443
			4.47922	0.75566	1.61229	1.32447
			4.5099	0.78014	1.73375	1.40438
			4.54058	0.79876	1.8349	1.47853
			4.57126	0.81083	1.91213	1.54329
			4.60194	0.81619	1.9632	1.59678
			4.63262	0.81497	1.98717	1.63841
			4.6633	0.80738	1.98431	1.66856
			4.69398	0.7936	1.95603	1.68809
			4.72466	0.77375	1.90476	1.69801
			4.75534	0.74785	1.83379	1.69914
			4.78602	0.71591	1.74697	1.69182
			4.8167	0.678	1.64851	1.67577
			4.84738	0.63435	1.54258	1.65014
			4.87806	0.58542	1.433	1.61357
			4.90874	0.53197	1.32288	1.56444
			4.93942	0.4751	1.21431	1.50114
			4.9701	0.41624	1.10824	1.4224
			5.00078	0.3572	1.0045	1.32748
			5.03146	0.30009	0.90204	1.2164
			5.06214	0.24743	0.79938	1.09011
			5.09282	0.20217	0.69514	0.95053
			5.1235	0.16758	0.58869	0.80061
			5.15418	0.14639	0.48087	0.64448
			5.18486	0.13874	0.37521	0.48788
			5.21553	0.14102	0.28106	0.33991
			5.24621	0.14799	0.22055	0.2207
			5.27689	0.15556	0.22428	0.18012
			5.30757	0.16143	0.28567	0.23771
			5.33825	0.16463	0.37016	0.32711
			5.36893	0.1649	0.45634	0.41045
			5.39961	0.16228	0.53411	0.47551
			5.43029	0.1569	0.59815	0.51763
			5.46097	0.1488	0.6455	0.53523
			5.49165	0.138	0.67497	0.5287
			5.52233	0.12449	0.68689	0.50033
			5.55301	0.1084	0.68318	0.45455
			5.58369	0.09005	0.66745	0.39879
			5.61437	0.07014	0.64496	0.34512
			5.64505	0.04999	0.62236	0.31161
			5.67573	0.03262	0.60683	0.3164
			5.70641	0.02591	0.60434	0.36162
			5.73709	0.03445	0.61754	0.4321
			5.76777	0.04801	0.64464	0.51079
			5.79845	0.06013	0.68022	0.58549
			5.82913	0.06859	0.71717	0.64813
			5.85981	0.07248	0.74846	0.69331
			5.89049	0.07156	0.7681	0.71751
			5.92117	0.06614	0.77151	0.7188
			5.95185	0.05715	0.75559	0.69661
			5.98253	0.04645	0.71873	0.65173
			6.0132	0.03762	0.66071	0.58626
			6.04388	0.03619	0.58273	0.50383
			6.07456	0.04403	0.48742	0.41007
			6.10524	0.05661	0.37933	0.31451
			6.13592	0.0696	0.26693	0.23624
			6.1666	0.0806	0.17275	0.21103
			6.19728	0.08834	0.16046	0.25698
			6.22796	0.0922	0.24496	0.34135
			6.25864	0.09207	0.3584	0.43373
			6.28932	0.08829	0.47152	0.51991
			6.32	0.08163	0.57413	0.59284
			6.35068	0.07331	0.66091	0.64863
			6.38136	0.06502	0.72848	0.68517
			6.41204	0.05885	0.7748	0.70173
			6.44272	0.05659	0.79892	0.69875
			6.4734	0.05871	0.80096	0.67774
			6.50408	0.06396	0.78195	0.64121
			6.53476	0.07051	0.74382	0.59255
			6.56544	0.07699	0.68925	0.53598
			6.59612	0.08277	0.62152	0.47642
			6.6268	0.0879	0.54432	0.41932
			6.65748	0.09302	0.46163	0.37014
			6.68816	0.09912	0.37745	0.3333
			6.71884	0.10727	0.29572	0.31041
			6.74952	0.11824	0.22017	0.29906
			6.7802	0.1323	0.15452	0.29367
			6.81087	0.14912	0.10333	0.2879
			6.84155	0.16799	0.0742	0.27661
			6.87223	0.18798	0.0738	0.25656
			6.90291	0.20805	0.0926	0.22638
			6.93359	0.2272	0.1193	0.18639
			6.96427	0.2445	0.15147	0.13878
			6.99495	0.2591	0.18952	0.0897
			7.02563	0.27032	0.23338	0.0624
			7.05631	0.27763	0.28169	0.0919
			7.08699	0.28073	0.33198	0.14769
			7.11767	0.27952	0.38121	0.20606
			7.14835	0.27414	0.42612	0.25966
			7.17903	0.26496	0.46359	0.30468
			7.20971	0.25253	0.49085	0.33847
			7.24039	0.23756	0.50568	0.35922
			7.27107	0.22086	0.50655	0.36586
			7.30175	0.20327	0.49276	0.3581
			7.33243	0.18556	0.46463	0.33642
			7.36311	0.16837	0.4236	0.30218
			7.39379	0.15216	0.3727	0.25777
			7.42447	0.13714	0.31725	0.20711
			7.45515	0.12332	0.26644	0.1574
			7.48583	0.11059	0.23496	0.12367
			7.51651	0.09877	0.23787	0.12738
			7.54719	0.08774	0.27541	0.16627
			7.57787	0.07749	0.3331	0.21895
			7.60854	0.0681	0.39663	0.27229
			7.63922	0.05973	0.4566	0.32006
			7.6699	0.05255	0.50708	0.35895
			7.70058	0.04658	0.54421	0.38713
			7.73126	0.04172	0.56552	0.4038
			7.76194	0.03779	0.56968	0.40908
			7.79262	0.03465	0.55638	0.40397
			7.8233	0.03234	0.52626	0.39037
			7.85398	0.03116	0.48092	0.37104
			7.88466	0.03144	0.42294	0.34959
			7.91534	0.03324	0.35617	0.3302
			7.94602	0.03611	0.28635	0.31697
			7.9767	0.03929	0.22299	0.31277
			8.00738	0.04197	0.18271	0.31809
			8.03806	0.04344	0.18376	0.33082
			8.06874	0.04318	0.2217	0.34726
			8.09942	0.04087	0.27505	0.36346
			8.1301	0.03641	0.32855	0.37607
			8.16078	0.02993	0.37438	0.38264
			8.19146	0.02192	0.40841	0.38168
			8.22214	0.01377	0.42843	0.37259
			8.25282	0.0109	0.43349	0.35556
			8.2835	0.01815	0.42355	0.33152
			8.31418	0.0289	0.39936	0.30201
			8.34486	0.04004	0.36234	0.26922
			8.37554	0.05063	0.31441	0.23587
			8.40621	0.0602	0.25794	0.2052
			8.43689	0.06851	0.19562	0.18065
			8.46757	0.07544	0.13033	0.16493
			8.49825	0.08094	0.0655	0.15859
			8.52893	0.085	0.0174	0.1593
			8.55961	0.08762	0.0621	0.16309
			8.59029	0.08876	0.1131	0.16622
			8.62097	0.08834	0.15629	0.16619
			8.65165	0.08624	0.18993	0.16183
			8.68233	0.08237	0.21322	0.15314
			8.71301	0.07667	0.22596	0.14121
			8.74369	0.06915	0.22853	0.12818
			8.77437	0.05996	0.22176	0.11718
			8.80505	0.04942	0.20694	0.11168
			8.83573	0.03803	0.18574	0.11376
			8.86641	0.02677	0.1601	0.12247
			8.89709	0.01784	0.13226	0.13455
			8.92777	0.0163	0.1047	0.14637
			8.95845	0.02273	0.0803	0.15498
			8.98913	0.03136	0.0625	0.15829
			9.01981	0.03943	0.054	0.15495
			9.05049	0.04601	0.0537	0.14424
			9.08117	0.05076	0.0565	0.12599
			9.11185	0.05363	0.0579	0.10052
			9.14253	0.05479	0.056	0.0686
			9.17321	0.05452	0.0502	0.0314
			9.20388	0.05322	0.0414	0.0111
			9.23456	0.05137	0.0314	0.054
			9.26524	0.04943	0.0242	0.0981
			9.29592	0.04787	0.0254	0.1411
			9.3266	0.04705	0.0333	0.18121
			9.35728	0.04725	0.042	0.21683
			9.38796	0.04861	0.0477	0.24658
			9.41864	0.05112	0.0487	0.26937
			9.44932	0.05467	0.0437	0.28444
			9.48	0.05901	0.0321	0.2914
			9.51068	0.06381	0.0146	0.29024
			9.54136	0.06869	0.0153	0.28134
			9.57204	0.07326	0.0456	0.26542
			9.60272	0.07713	0.0821	0.24351
			9.6334	0.08002	0.12268	0.21693
			9.66408	0.08169	0.16545	0.18715
			9.69476	0.08206	0.2086	0.15581
			9.72544	0.08113	0.2502	0.12455
			9.75612	0.07906	0.28833	0.095
			9.7868	0.07607	0.32118	0.0687
			9.81748	0.07244	0.34715	0.0471
			9.84816	0.06846	0.36496	0.0318
			9.87884	0.06437	0.37374	0.0246
			9.90952	0.06028	0.37312	0.0254
			9.9402	0.0562	0.36331	0.0315
			9.97088	0.05203	0.34519	0.0418

## Sheet: Figure 3f
			FT-EXAFS data of Co obtained from experiment and fitting for catalyst 1
	Figure 3f
				Experiment	Fit	window
			Radial distance (Å)	/χ (R)	/χ (R)	/χ (R)
			0	0.17053	0.34797	0
			0.0307	0.18967	0.34558	0
			0.0614	0.23521	0.33961	0
			0.092	0.28863	0.33349	0
			0.12272	0.33812	0.33195	0
			0.1534	0.37678	0.33922	0
			0.18408	0.40028	0.35681	0
			0.21476	0.40585	0.38247	0
			0.24544	0.39205	0.41115	0
			0.27612	0.35876	0.43686	0
			0.3068	0.30769	0.45397	0
			0.33748	0.24359	0.45805	0
			0.36816	0.17919	0.44618	0
			0.39884	0.14956	0.41732	0
			0.42951	0.19367	0.37279	0
			0.46019	0.28466	0.31731	0
			0.49087	0.38876	0.26164	0
			0.52155	0.48998	0.22684	0
			0.55223	0.57854	0.23796	0
			0.58291	0.64669	0.29437	0
			0.61359	0.68779	0.37238	0
			0.64427	0.69623	0.45173	0
			0.67495	0.6677	0.51936	0
			0.70563	0.59962	0.56619	0
			0.73631	0.49204	0.58548	0
			0.76699	0.35077	0.5724	0
			0.79767	0.20767	0.52394	0
			0.82835	0.22293	0.43905	0
			0.85903	0.43547	0.3188	0
			0.88971	0.70777	0.16725	0
			0.92039	1.00201	0.0442	0
			0.95107	1.30161	0.22652	0
			0.98175	1.59283	0.44191	0
			1.01243	1.86233	0.66287	0
			1.04311	2.09707	0.87891	0
			1.07379	2.28473	1.08028	0
			1.10447	2.41437	1.25829	0
			1.13515	2.47718	1.40626	0
			1.16583	2.46757	1.52085	0
			1.1965	2.3847	1.60373	0
			1.22718	2.23498	1.66371	0
			1.25786	2.03667	1.71863	0
			1.28854	1.82854	1.79569	0
			1.31922	1.68169	1.92719	0
			1.3499	1.69441	2.1407	8.9872
			1.38058	1.93178	2.44894	8.9872
			1.41126	2.37128	2.84735	8.9872
			1.44194	2.94517	3.31911	8.9872
			1.47262	3.59172	3.84129	8.9872
			1.5033	4.26422	4.3888	8.9872
			1.53398	4.92595	4.93622	8.9872
			1.56466	5.54594	5.45854	8.9872
			1.59534	6.09706	5.93179	8.9872
			1.62602	6.55536	6.33346	8.9872
			1.6567	6.90008	6.64315	8.9872
			1.68738	7.11401	6.84311	8.9872
			1.71806	7.18386	6.91885	8.9872
			1.74874	7.10078	6.85976	8.9872
			1.77942	6.86071	6.65966	8.9872
			1.8101	6.46484	6.31734	8.9872
			1.84078	5.92005	5.83722	8.9872
			1.87146	5.23966	5.23031	8.9872
			1.90214	4.44516	4.51625	8.9872
			1.93282	3.57106	3.72817	8.9872
			1.9635	2.68086	2.92669	8.9872
			1.99418	1.92383	2.24011	8.9872
			2.02485	1.65749	1.9319	8.9872
			2.05553	2.13097	2.2316	8.9872
			2.08621	3.00566	2.96567	8.9872
			2.11689	3.98935	3.86812	8.9872
			2.14757	4.96376	4.79936	8.9872
			2.17825	5.8721	5.68957	8.9872
			2.20893	6.67921	6.49671	8.9872
			2.23961	7.36036	7.19186	8.9872
			2.27029	7.89791	7.75417	8.9872
			2.30097	8.28015	8.16921	8.9872
			2.33165	8.50088	8.42824	8.9872
			2.36233	8.5592	8.52796	8.9872
			2.39301	8.45926	8.47027	8.9872
			2.42369	8.20996	8.26204	8.9872
			2.45437	7.82451	7.91475	8.9872
			2.48505	7.3199	7.44408	8.9872
			2.51573	6.71628	6.8694	8.9872
			2.54641	6.0363	6.21323	8.9872
			2.57709	5.30437	5.50083	8.9872
			2.60777	4.54601	4.75984	8.9872
			2.63845	3.78734	4.02034	8.9872
			2.66913	3.05481	3.31566	8.9872
			2.69981	2.37574	2.6841	8.9872
			2.73049	1.78014	2.17086	8.9872
			2.76117	1.3049	1.82376	8.9872
			2.79184	0.99565	1.6681	8.9872
			2.82252	0.87735	1.6709	0
			2.8532	0.89368	1.75374	0
			2.88388	0.94387	1.84356	0
			2.91456	0.96266	1.89516	0
			2.94524	0.92582	1.88656	0
			2.97592	0.83429	1.81058	0
			3.0066	0.70996	1.66916	0
			3.03728	0.60607	1.47011	0
			3.06796	0.6125	1.22531	0
			3.09864	0.77455	0.95003	0
			3.12932	1.04026	0.66432	0
			3.16	1.34996	0.40423	0
			3.19068	1.66757	0.28101	0
			3.22136	1.97054	0.40602	0
			3.25204	2.24321	0.6101	0
			3.28272	2.47424	0.79866	0
			3.3134	2.65575	0.94689	0
			3.34408	2.78302	1.04543	0
			3.37476	2.8543	1.09061	0
			3.40544	2.87065	1.08236	0
			3.43612	2.83581	1.02341	0
			3.4668	2.75592	0.91889	0
			3.49748	2.63932	0.77587	0
			3.52816	2.49622	0.60305	0
			3.55884	2.33829	0.41061	0
			3.58952	2.17814	0.21212	0
			3.62019	2.02846	0.0769	0
			3.65087	1.90073	0.21966	0
			3.68155	1.80344	0.3931	0
			3.71223	1.74028	0.54522	0
			3.74291	1.70924	0.66685	0
			3.77359	1.70333	0.75284	0
			3.80427	1.71282	0.80033	0
			3.83495	1.72758	0.80846	0
			3.86563	1.73888	0.77828	0
			3.89631	1.74008	0.7126	0
			3.92699	1.72675	0.61579	0
			3.95767	1.69636	0.49355	0
			3.98835	1.64796	0.35265	0
			4.01903	1.58184	0.20091	0
			4.04971	1.49928	0.0533	0
			4.08039	1.40256	0.11768	0
			4.11107	1.29507	0.2579	0
			4.14175	1.18171	0.38322	0
			4.17243	1.0696	0.48663	0
			4.20311	0.96898	0.56371	0
			4.23379	0.89359	0.61158	0
			4.26447	0.85876	0.62888	0
			4.29515	0.87536	0.61572	0
			4.32583	0.94321	0.5737	0
			4.35651	1.05147	0.50574	0
			4.38719	1.18513	0.416	0
			4.41786	1.33025	0.30986	0
			4.44854	1.47555	0.19445	0
			4.47922	1.61229	0.0864	0
			4.5099	1.73375	0.0918	0
			4.54058	1.8349	0.19526	0
			4.57126	1.91213	0.29818	0
			4.60194	1.9632	0.38679	0
			4.63262	1.98717	0.45585	0
			4.6633	1.98431	0.50216	0
			4.69398	1.95603	0.52396	0
			4.72466	1.90476	0.52078	0
			4.75534	1.83379	0.49338	0
			4.78602	1.74697	0.44374	0
			4.8167	1.64851	0.37495	0
			4.84738	1.54258	0.29121	0
			4.87806	1.433	0.19826	0
			4.90874	1.32288	0.10737	0
			4.93942	1.21431	0.0726	0
			4.9701	1.10824	0.14218	0
			5.00078	1.0045	0.22828	0
			5.03146	0.90204	0.30626	0
			5.06214	0.79938	0.36961	0
			5.09282	0.69514	0.41485	0
			5.1235	0.58869	0.43993	0
			5.15418	0.48087	0.444	0
			5.18486	0.37521	0.42731	0
			5.21553	0.28106	0.39116	0
			5.24621	0.22055	0.3379	0
			5.27689	0.22428	0.2709	0
			5.30757	0.28567	0.19496	0
			5.33825	0.37016	0.11882	0
			5.36893	0.45634	0.0736	0
			5.39961	0.53411	0.11236	0
			5.43029	0.59815	0.18301	0
			5.46097	0.6455	0.25158	0
			5.49165	0.67497	0.30955	0
			5.52233	0.68689	0.353	0
			5.55301	0.68318	0.37964	0
			5.58369	0.66745	0.3883	0
			5.61437	0.64496	0.37886	0
			5.64505	0.62236	0.35215	0
			5.67573	0.60683	0.30992	0
			5.70641	0.60434	0.25494	0
			5.73709	0.61754	0.19125	0
			5.76777	0.64464	0.12591	0
			5.79845	0.68022	0.0793	0
			5.82913	0.71717	0.0958	0
			5.85981	0.74846	0.15298	0
			5.89049	0.7681	0.21404	0
			5.92117	0.77151	0.26794	0
			5.95185	0.75559	0.3102	0
			5.98253	0.71873	0.33826	0
			6.0132	0.66071	0.35073	0
			6.04388	0.58273	0.34716	0
			6.07456	0.48742	0.32799	0
			6.10524	0.37933	0.29455	0
			6.13592	0.26693	0.24906	0
			6.1666	0.17275	0.19488	0
			6.19728	0.16046	0.13761	0
			6.22796	0.24496	0.0904	0
			6.25864	0.3584	0.0857	0
			6.28932	0.47152	0.12723	0
			6.32	0.57413	0.18071	0
			6.35068	0.66091	0.23095	0
			6.38136	0.72848	0.27228	0
			6.41204	0.7748	0.30173	0
			6.44272	0.79892	0.3176	0
			6.4734	0.80096	0.31916	0
			6.50408	0.78195	0.3065	0
			6.53476	0.74382	0.28052	0
			6.56544	0.68925	0.24293	0
			6.59612	0.62152	0.19637	0
			6.6268	0.54432	0.14497	0
			6.65748	0.46163	0.0971	0
			6.68816	0.37745	0.0752	0
			6.71884	0.29572	0.10017	0
			6.74952	0.22017	0.1462	0
			6.7802	0.15452	0.19292	0
			6.81087	0.10333	0.23312	0
			6.84155	0.0742	0.26337	0
			6.87223	0.0738	0.28177	0
			6.90291	0.0926	0.28732	0
			6.93359	0.1193	0.27983	0
			6.96427	0.15147	0.25988	0
			6.99495	0.18952	0.22875	0
			7.02563	0.23338	0.18856	0
			7.05631	0.28169	0.14262	0
			7.08699	0.33198	0.0971	0
			7.11767	0.38121	0.0687	0
			7.14835	0.42612	0.083	0
			7.17903	0.46359	0.12382	0
			7.20971	0.49085	0.16815	0
			7.24039	0.50568	0.2077	0
			7.27107	0.50655	0.23883	0
			7.30175	0.49276	0.2595	0
			7.33243	0.46463	0.26856	0
			7.36311	0.4236	0.26563	0
			7.39379	0.3727	0.25103	0
			7.42447	0.31725	0.22575	0
			7.45515	0.26644	0.19157	0
			7.48583	0.23496	0.15129	0
			7.51651	0.23787	0.10975	0
			7.54719	0.27541	0.078	0
			7.57787	0.3331	0.0773	0
			7.60854	0.39663	0.10747	0
			7.63922	0.4566	0.14697	0
			7.6699	0.50708	0.18464	0
			7.70058	0.54421	0.21581	0
			7.73126	0.56552	0.23799	0
			7.76194	0.56968	0.24977	0
			7.79262	0.55638	0.25048	0
			7.8233	0.52626	0.24016	0
			7.85398	0.48092	0.2195	0
			7.88466	0.42294	0.18985	0
			7.91534	0.35617	0.15341	0
			7.94602	0.28635	0.11379	0
			7.9767	0.22299	0.0787	0
			8.00738	0.18271	0.0664	0
			8.03806	0.18376	0.0885	0
			8.06874	0.2217	0.1252	0
			8.09942	0.27505	0.1624	0
			8.1301	0.32855	0.19454	0
			8.16078	0.37438	0.21885	0
			8.19146	0.40841	0.23373	0
			8.22214	0.42843	0.23833	0
			8.25282	0.43349	0.23245	0
			8.2835	0.42355	0.21651	0
			8.31418	0.39936	0.19153	0
			8.34486	0.36234	0.15924	0
			8.37554	0.31441	0.12237	0
			8.40621	0.25794	0.0861	0
			8.43689	0.19562	0.0632	0
			8.46757	0.13033	0.0724	0
			8.49825	0.0655	0.10403	0
			8.52893	0.0174	0.13999	0
			8.55961	0.0621	0.17278	0
			8.59029	0.1131	0.19908	0
			8.62097	0.15629	0.21703	0
			8.65165	0.18993	0.22558	0
			8.68233	0.21322	0.2243	0
			8.71301	0.22596	0.21337	0
			8.74369	0.22853	0.19353	0
			8.77437	0.22176	0.16615	0
			8.80505	0.20694	0.13342	0
			8.83573	0.18574	0.099	0
			8.86641	0.1601	0.071	0
			8.89709	0.13226	0.0652	0
			8.92777	0.1047	0.0866	0
			8.95845	0.0803	0.11847	0
			8.98913	0.0625	0.15014	0
			9.01981	0.054	0.17708	0
			9.05049	0.0537	0.19694	0
			9.08117	0.0565	0.20837	0
			9.11185	0.0579	0.21072	0
			9.14253	0.056	0.20389	0
			9.17321	0.0502	0.18833	0
			9.20388	0.0414	0.16507	0
			9.23456	0.0314	0.13574	0
			9.26524	0.0242	0.10303	0
			9.29592	0.0254	0.0722	0
			9.3266	0.0333	0.0559	0
			9.35728	0.042	0.0682	0
			9.38796	0.0477	0.097	0
			9.41864	0.0487	0.12813	0
			9.44932	0.0437	0.15584	0
			9.48	0.0321	0.1775	0
			9.51068	0.0146	0.19161	0
			9.54136	0.0153	0.19736	0
			9.57204	0.0456	0.19448	0
			9.60272	0.0821	0.18325	0
			9.6334	0.12268	0.16448	0
			9.66408	0.16545	0.13962	0
			9.69476	0.2086	0.11098	0
			9.72544	0.2502	0.0828	0
			9.75612	0.28833	0.0639	0
			9.7868	0.32118	0.067	0
			9.81748	0.34715	0.089	0
			9.84816	0.36496	0.11694	0
			9.87884	0.37374	0.14365	0
			9.90952	0.37312	0.1657	0
			9.9402	0.36331	0.18122	0
			9.97088	0.34519	0.18914	0

[truncated: 35 more sheets: Figure 4a, Figure 4c, Figure 4d, Figure 4e,     Supplementary Figure 6a , Supplementary Figure 6b, Supplementary Figure 7a,    Supplementary Figure 7b,  Supplementary Figure 9a  ,      Supplementary Figure 9b  , Supplementary Figure 10, Supplementary Figure 11a,      Supplementary Figure 12a  , Supplementary Figure 12b, Supplementary Figure 13 a,b, Supplementary Figure 19a, Supplementary Figure 19b, Supplementary Figure 20 a-c, Supplementary Figure 21 a-d  , Supplementary Figure 22a …]
